# Supplementary material for: Bioinformatic Identification of Potential RNA Alterations on the Atrial Fibrillation Remodeling from Human Pulmonary Veins
Source: Int J Mol Sci. 2023 Jun 22;24(13):10501. doi: 10.3390/ijms241310501 (PMC10342093; doi:10.3390/ijms241310501)
Supplement: Supplementary file 1 [file ijms-24-10501-s001.zip › Supplementary File S1.xlsx]

## Sheet: res_tab_all2
	tf_check	unq_type_vec	unq_name_vec	gene_id	a.value	m.value	p.value	q.value	rank
ENSG00000121716	0	protein_coding	PILRB	ENSG00000121716	6.6353	-2.2782	1.15526e-13	3.87415e-09	1
ENSG00000230658	0	lncRNA	KLHL7-DT	ENSG00000230658	4.24555	2.18728	1.4844e-09	2.48897e-05	2
ENSG00000124731	0	protein_coding	TREM1	ENSG00000124731	6.89611	-2.4015	1.74692e-08	0.000125809	4
ENSG00000282890	0	lncRNA	NA	ENSG00000282890	0.653913	4.17959	1.35777e-08	0.000125809	3
ENSG00000260265	0	lncRNA	LINC02562	ENSG00000260265	-0.535967	-5.58562	1.87579e-08	0.000125809	5
ENSG00000273748	0	protein_coding	NA	ENSG00000273748	8.98373	1.00694	2.57763e-08	0.000144068	6
ENSG00000170160	0	protein_coding	CCDC144A	ENSG00000170160	6.48096	3.71507	4.85215e-08	0.000232452	7
ENSG00000132972	0	protein_coding	RNF17	ENSG00000132972	1.40053	-5.23741	9.35182e-08	0.000392017	8
ENSG00000132840	0	protein_coding	BHMT2	ENSG00000132840	9.53319	-0.764689	2.10516e-07	0.000572903	12
ENSG00000175564	0	protein_coding	UCP3	ENSG00000175564	6.10918	-1.71943	1.59805e-07	0.000572903	9
ENSG00000181019	0	protein_coding	NQO1	ENSG00000181019	9.26307	-0.932517	2.22089e-07	0.000572903	13
ENSG00000078804	0	protein_coding	TP53INP2	ENSG00000078804	11.886	-0.889941	2.07539e-07	0.000572903	11
ENSG00000269983	0	lncRNA	NA	ENSG00000269983	2.15467	3.49132	1.9325e-07	0.000572903	10
ENSG00000258484	0	protein_coding	SPESP1	ENSG00000258484	7.57678	-1.47212	3.96362e-07	0.000949427	14
ENSG00000285734	0	lncRNA	NA	ENSG00000285734	3.83362	-2.22786	4.96e-07	0.00110889	15
ENSG00000116983	0	protein_coding	HPCAL4	ENSG00000116983	6.18343	-2.40463	6.65356e-07	0.00132518	16
ENSG00000285964	0	lncRNA	NA	ENSG00000285964	-3.21388	7.06728	6.71776e-07	0.00132518	17
ENSG00000198400	0	protein_coding	NTRK1	ENSG00000198400	5.21123	-1.8323	9.60386e-07	0.00174335	18
ENSG00000086967	0	protein_coding	MYBPC2	ENSG00000086967	1.36794	-4.72375	9.87734e-07	0.00174335	19
ENSG00000275954	0	protein_coding	TBC1D3F	ENSG00000275954	-0.582593	-5.65643	1.04675e-06	0.00175514	20
ENSG00000049246	0	protein_coding	PER3	ENSG00000049246	9.98003	0.70082	1.25349e-06	0.0020017	21
ENSG00000273760	0	lncRNA	NA	ENSG00000273760	-2.09338	-5.67128	1.46115e-06	0.00213875	22
ENSG00000259675	0	lncRNA	NA	ENSG00000259675	1.48643	3.55042	1.46686e-06	0.00213875	23
ENSG00000160207	0	protein_coding	HSF2BP	ENSG00000160207	2.28284	-2.2486	1.90279e-06	0.00265875	24
ENSG00000240405	0	lncRNA	SAMMSON	ENSG00000240405	0.869211	6.13074	2.31422e-06	0.00310429	25
ENSG00000274863	0	lncRNA	NA	ENSG00000274863	0.246537	3.70843	2.51905e-06	0.00324909	26
ENSG00000285668	0	lncRNA	NA	ENSG00000285668	1.9122	3.17809	2.7289e-06	0.0033894	27
ENSG00000231013	0	lncRNA	SCTR-AS1	ENSG00000231013	5.95552	-2.09453	3.54071e-06	0.00421073	28
ENSG00000255079	0	lncRNA	LINC02704	ENSG00000255079	0.499189	4.14465	3.64131e-06	0.00421073	29
ENSG00000174628	0	protein_coding	IQCK	ENSG00000174628	6.88757	0.70684	3.86569e-06	0.0043212	30
ENSG00000147697	0	protein_coding	GSDMC	ENSG00000147697	5.02079	-2.36654	4.48811e-06	0.00485513	31
ENSG00000260973	0	lncRNA	NA	ENSG00000260973	-1.2759	5.09453	4.90211e-06	0.00513726	32
ENSG00000226193	0	lncRNA	NA	ENSG00000226193	-3.32447	6.84609	5.78885e-06	0.0058827	33
ENSG00000285909	0	lncRNA	NA	ENSG00000285909	-1.47103	-5.04405	6e-06	0.00591794	34
ENSG00000132837	0	protein_coding	DMGDH	ENSG00000132837	7.62629	-0.738343	6.50315e-06	0.00623094	35
ENSG00000119614	1	protein_coding	VSX2	ENSG00000119614	-2.60495	-7.19214	6.89316e-06	0.00624763	37
ENSG00000233421	0	lncRNA	LINC01783	ENSG00000233421	-0.498343	-3.90175	6.85869e-06	0.00624763	36
ENSG00000163377	0	protein_coding	TAFA4	ENSG00000163377	-3.01822	-6.3656	8.05083e-06	0.00692268	39
ENSG00000004534	0	protein_coding	RBM6	ENSG00000004534	11.88	-0.609235	7.85783e-06	0.00692268	38
ENSG00000187621	0	lncRNA	TCL6	ENSG00000187621	-0.141177	3.63692	8.49446e-06	0.00712154	40
ENSG00000248663	0	lncRNA	LINC00992	ENSG00000248663	-2.4433	-5.51545	9.2627e-06	0.00757621	41
ENSG00000272626	0	lncRNA	NA	ENSG00000272626	-3.14088	-6.12029	9.65112e-06	0.00758313	42
ENSG00000287397	0	lncRNA	NA	ENSG00000287397	-3.5194	6.45623	9.72342e-06	0.00758313	43
ENSG00000013573	0	protein_coding	DDX11	ENSG00000013573	7.22614	-1.5607	1.0267e-05	0.00782508	44
ENSG00000249731	0	lncRNA	NA	ENSG00000249731	0.405741	-2.6765	1.1835e-05	0.00881971	45
ENSG00000288235	0	lncRNA	FAM106C	ENSG00000288235	3.13017	2.96812	1.25159e-05	0.00912436	46
ENSG00000235726	0	lncRNA	NA	ENSG00000235726	3.47381	-1.93533	1.3919e-05	0.00993135	47
ENSG00000259094	0	lncRNA	NA	ENSG00000259094	0.683451	-4.0892	1.51622e-05	0.0101741	49
ENSG00000242048	0	lncRNA	NA	ENSG00000242048	-2.48602	-3.98608	1.48313e-05	0.0101741	48
ENSG00000259530	0	lncRNA	NA	ENSG00000259530	-7.47427	7.03801	1.51693e-05	0.0101741	50
ENSG00000074211	0	protein_coding	PPP2R2C	ENSG00000074211	7.37901	-1.39961	1.82343e-05	0.01199	51
ENSG00000204174	0	protein_coding	NPY4R	ENSG00000204174	0.533457	-3.48624	1.90479e-05	0.0122841	52
ENSG00000138083	1	protein_coding	SIX3	ENSG00000138083	-3.05908	-6.28389	2.3424e-05	0.0137811	57
ENSG00000183549	0	protein_coding	ACSM5	ENSG00000183549	6.76848	-1.38338	2.2003e-05	0.0137811	53
ENSG00000266302	0	protein_coding	NA	ENSG00000266302	4.48779	2.84223	2.32107e-05	0.0137811	55
ENSG00000229921	0	lncRNA	KIF25-AS1	ENSG00000229921	2.75561	-2.11593	2.33503e-05	0.0137811	56
ENSG00000259255	0	lncRNA	NA	ENSG00000259255	-7.47427	8.41978	2.29097e-05	0.0137811	54
ENSG00000185634	0	protein_coding	SHC4	ENSG00000185634	8.54769	1.3351	2.39164e-05	0.0138282	58
ENSG00000158292	0	protein_coding	GPR153	ENSG00000158292	7.85634	-1.10977	2.4599e-05	0.0139818	59
ENSG00000125740	1	protein_coding	FOSB	ENSG00000125740	9.56399	-2.76799	2.53406e-05	0.0141633	60
ENSG00000168453	0	protein_coding	HR	ENSG00000168453	6.2303	-1.4694	2.66939e-05	0.0146751	61
ENSG00000127124	1	protein_coding	HIVEP3	ENSG00000127124	7.8955	-0.572927	2.7438e-05	0.0148409	62
ENSG00000261150	0	protein_coding	EPPK1	ENSG00000261150	2.3424	-1.84878	2.80052e-05	0.0149072	63
ENSG00000057468	0	protein_coding	MSH4	ENSG00000057468	5.5741	2.23175	3.29531e-05	0.0159725	67
ENSG00000135625	1	protein_coding	EGR4	ENSG00000135625	-0.175469	-4.57755	3.50825e-05	0.0159725	71
ENSG00000169031	0	protein_coding	COL4A3	ENSG00000169031	9.9571	0.974227	3.52724e-05	0.0159725	72
ENSG00000137558	0	protein_coding	PI15	ENSG00000137558	8.00922	-2.79017	3.53652e-05	0.0159725	73
ENSG00000110680	0	protein_coding	CALCA	ENSG00000110680	3.35211	-3.57329	3.29802e-05	0.0159725	68
ENSG00000125207	0	protein_coding	PIWIL1	ENSG00000125207	0.679371	-3.59417	3.46169e-05	0.0159725	70
ENSG00000286066	0	lncRNA	NA	ENSG00000286066	-1.24679	-4.85009	3.55447e-05	0.0159725	74
ENSG00000230648	0	lncRNA	NA	ENSG00000230648	1.12655	2.07273	3.18051e-05	0.0159725	65
ENSG00000258927	0	lncRNA	NA	ENSG00000258927	-7.47427	7.10855	3.219e-05	0.0159725	66
ENSG00000285117	0	lncRNA	NA	ENSG00000285117	-0.269818	3.07178	3.1323e-05	0.0159725	64
ENSG00000287944	0	lncRNA	NA	ENSG00000287944	-7.47427	7.42583	3.5722e-05	0.0159725	75
ENSG00000287335	0	lncRNA	NA	ENSG00000287335	0.73751	-3.59086	3.32366e-05	0.0159725	69
ENSG00000181433	0	protein_coding	SAGE1	ENSG00000181433	-7.47427	-7.90533	3.76415e-05	0.0165827	76
ENSG00000267909	0	protein_coding	CCDC177	ENSG00000267909	-1.5317	-4.25244	3.84948e-05	0.0165827	77
ENSG00000289150	0	lncRNA	NA	ENSG00000289150	0.735137	-3.8757	3.86532e-05	0.0165827	78
ENSG00000265933	0	lncRNA	LINC00668	ENSG00000265933	-3.52578	-5.35049	3.90646e-05	0.0165827	79
ENSG00000176971	0	protein_coding	FIBIN	ENSG00000176971	9.85109	1.50538	3.98909e-05	0.0167218	80
ENSG00000248008	0	lncRNA	NRAV	ENSG00000248008	7.57275	-0.47397	4.11193e-05	0.0170239	81
ENSG00000250781	0	lncRNA	NA	ENSG00000250781	-3.53925	6.41654	4.29043e-05	0.0171285	84
ENSG00000251273	0	lncRNA	LINC02228	ENSG00000251273	0.0293831	-3.91434	4.20502e-05	0.0171285	82
ENSG00000267505	0	lncRNA	NA	ENSG00000267505	6.98703	-1.15851	4.26807e-05	0.0171285	83
ENSG00000183114	0	protein_coding	FAM43B	ENSG00000183114	4.86048	-1.16213	4.46643e-05	0.0172163	87
ENSG00000287858	0	lncRNA	NA	ENSG00000287858	-1.41942	-3.89834	4.4535e-05	0.0172163	86
ENSG00000237914	0	lncRNA	SIRPG-AS1	ENSG00000237914	-7.47427	7.59785	4.391e-05	0.0172163	85
ENSG00000239839	0	protein_coding	DEFA3	ENSG00000239839	0.756642	-3.32772	4.52814e-05	0.0172558	88
ENSG00000103257	0	protein_coding	SLC7A5	ENSG00000103257	7.80012	-1.38292	4.6196e-05	0.0174065	89
ENSG00000275649	0	lncRNA	NA	ENSG00000275649	-3.25902	-5.88401	4.96668e-05	0.0185064	90
ENSG00000132510	0	protein_coding	KDM6B	ENSG00000132510	9.57657	-0.83397	5.05294e-05	0.0186209	91
ENSG00000264717	0	protein_coding	NPY4R2	ENSG00000264717	-7.47427	-6.82808	5.2726e-05	0.0188391	93
ENSG00000289474	0	lncRNA	NA	ENSG00000289474	4.00038	-4.83121	5.28068e-05	0.0188391	94
ENSG00000288938	0	lncRNA	NA	ENSG00000288938	-0.805602	-3.37688	5.20817e-05	0.0188391	92
ENSG00000011347	0	protein_coding	SYT7	ENSG00000011347	9.81557	-0.919068	5.7014e-05	0.019711	97
ENSG00000251448	0	lncRNA	NA	ENSG00000251448	5.4401	1.1109	5.64986e-05	0.019711	96
ENSG00000225647	0	lncRNA	NA	ENSG00000225647	-2.97096	5.55311	5.63347e-05	0.019711	95
ENSG00000249837	0	lncRNA	NA	ENSG00000249837	-0.239991	3.24057	5.83133e-05	0.0199544	98
ENSG00000144026	1	protein_coding	ZNF514	ENSG00000144026	9.38334	0.530848	5.91471e-05	0.0200353	99
ENSG00000267772	0	lncRNA	LINC01999	ENSG00000267772	-0.917141	-4.15183	6.08424e-05	0.0204035	100
ENSG00000254740	0	lncRNA	NA	ENSG00000254740	-7.47427	-5.93288	6.24144e-05	0.0207234	101
ENSG00000118503	0	protein_coding	TNFAIP3	ENSG00000118503	9.53957	-1.55079	6.58665e-05	0.0216552	102
ENSG00000165124	0	protein_coding	SVEP1	ENSG00000165124	9.85973	1.01189	7.34053e-05	0.0230409	106
ENSG00000165312	0	protein_coding	OTUD1	ENSG00000165312	10.5916	-1.25849	7.28257e-05	0.0230409	105
ENSG00000130164	0	protein_coding	LDLR	ENSG00000130164	9.48812	-1.26588	7.27283e-05	0.0230409	104
ENSG00000224017	0	lncRNA	LINC01449	ENSG00000224017	-0.135151	3.96272	7.48906e-05	0.0230409	109
ENSG00000245904	0	lncRNA	BTG1-DT	ENSG00000245904	6.03158	1.23434	7.36497e-05	0.0230409	107
ENSG00000259188	0	lncRNA	NA	ENSG00000259188	0.706956	2.45767	7.14014e-05	0.0230409	103
ENSG00000288943	0	lncRNA	NA	ENSG00000288943	1.60533	-2.57556	7.47301e-05	0.0230409	108
ENSG00000235140	0	lncRNA	NA	ENSG00000235140	-3.48558	-5.43088	7.80482e-05	0.0237941	110
ENSG00000164326	0	protein_coding	CARTPT	ENSG00000164326	1.71102	3.68733	7.92436e-05	0.0239408	111
ENSG00000164171	0	protein_coding	ITGA2	ENSG00000164171	8.18118	0.821997	8.04753e-05	0.0240959	112
ENSG00000120875	0	protein_coding	DUSP4	ENSG00000120875	6.9784	-0.951406	8.3672e-05	0.0246135	114
ENSG00000249131	0	lncRNA	PSD2-AS1	ENSG00000249131	-7.47427	-5.21735	8.33279e-05	0.0246135	113
ENSG00000285751	0	lncRNA	NA	ENSG00000285751	1.43235	-2.33639	8.58144e-05	0.0249755	115
ENSG00000259616	0	lncRNA	NA	ENSG00000259616	1.46328	2.761	8.6392e-05	0.0249755	116
ENSG00000233117	0	lncRNA	LINC00702	ENSG00000233117	11.0573	1.30566	8.71478e-05	0.0249786	117
ENSG00000057149	0	protein_coding	SERPINB3	ENSG00000057149	-2.74429	-5.56152	8.87752e-05	0.0252294	118
ENSG00000232153	0	lncRNA	NA	ENSG00000232153	-3.70769	-4.98666	9.11533e-05	0.0254736	120
ENSG00000255375	0	lncRNA	NA	ENSG00000255375	-2.21995	-3.87035	9.09756e-05	0.0254736	119
ENSG00000120251	0	protein_coding	GRIA2	ENSG00000120251	4.1605	4.01243	9.22894e-05	0.0255779	121
ENSG00000145365	0	protein_coding	TIFA	ENSG00000145365	9.28268	-0.607249	9.60507e-05	0.0260442	123
ENSG00000077943	0	protein_coding	ITGA8	ENSG00000077943	11.0732	2.46386	9.58704e-05	0.0260442	122
ENSG00000289349	0	lncRNA	NA	ENSG00000289349	-7.47427	-5.66448	9.63017e-05	0.0260442	124
ENSG00000253397	0	lncRNA	NA	ENSG00000253397	0.668247	-3.30631	9.78717e-05	0.026176	125
ENSG00000203266	0	lncRNA	NA	ENSG00000203266	-7.47427	-6.31936	9.83504e-05	0.026176	126
ENSG00000159388	0	protein_coding	BTG2	ENSG00000159388	12.3012	-1.21374	0.000100384	0.0262998	128
ENSG00000270605	0	lncRNA	NA	ENSG00000270605	6.65846	1.02136	0.000100091	0.0262998	127
ENSG00000258444	0	lncRNA	NA	ENSG00000258444	-1.67196	-4.64221	0.000101948	0.0265025	129
ENSG00000234264	0	lncRNA	DEPDC1-AS1	ENSG00000234264	-2.0437	-4.60387	0.000103599	0.0267245	130
ENSG00000118231	0	protein_coding	CRYGD	ENSG00000118231	-2.13371	-4.9647	0.000110536	0.0268503	136
ENSG00000164047	0	protein_coding	CAMP	ENSG00000164047	3.93331	-2.51997	0.00010864	0.0268503	133
ENSG00000221926	0	protein_coding	TRIM16	ENSG00000221926	7.86836	-0.752638	0.000109407	0.0268503	135
ENSG00000185133	0	protein_coding	INPP5J	ENSG00000185133	9.08306	-1.01782	0.000110545	0.0268503	137
ENSG00000233221	0	lncRNA	NA	ENSG00000233221	-7.47427	-5.15815	0.00010928	0.0268503	134
ENSG00000234717	0	lncRNA	TMEM212-AS1	ENSG00000234717	-7.47427	5.83552	0.000105263	0.0268503	131
ENSG00000287164	0	lncRNA	NA	ENSG00000287164	-2.04591	-3.48627	0.000111292	0.0268503	139
ENSG00000285410	0	lncRNA	GABPB1-IT1	ENSG00000285410	8.82044	0.658104	0.000110731	0.0268503	138
ENSG00000261126	0	lncRNA	RBFADN	ENSG00000261126	4.35868	-1.07331	0.000107824	0.0268503	132
ENSG00000286442	0	lncRNA	NA	ENSG00000286442	-1.91309	4.1638	0.00011451	0.0272431	140
ENSG00000258170	0	lncRNA	NA	ENSG00000258170	-1.81212	-3.19321	0.000114546	0.0272431	141
ENSG00000181656	0	protein_coding	GPR88	ENSG00000181656	5.02173	1.512	0.000125909	0.0273304	153
ENSG00000144810	0	protein_coding	COL8A1	ENSG00000144810	11.2238	1.24642	0.000126322	0.0273304	155
ENSG00000170891	0	protein_coding	CYTL1	ENSG00000170891	5.57521	2.75848	0.000121849	0.0273304	148
ENSG00000188372	0	protein_coding	ZP3	ENSG00000188372	3.69264	-2.49861	0.000123414	0.0273304	150
ENSG00000253293	1	protein_coding	HOXA10	ENSG00000253293	0.580985	-3.28558	0.000120875	0.0273304	147
ENSG00000185247	0	protein_coding	MAGEA11	ENSG00000185247	-7.47427	-7.4676	0.000125195	0.0273304	151
ENSG00000129167	0	protein_coding	TPH1	ENSG00000129167	6.17156	2.15869	0.000123247	0.0273304	149
ENSG00000150893	0	protein_coding	FREM2	ENSG00000150893	4.74192	-2.6205	0.000120842	0.0273304	146
ENSG00000225173	0	lncRNA	NA	ENSG00000225173	-7.47427	-6.67295	0.000126243	0.0273304	154
ENSG00000237773	0	lncRNA	NA	ENSG00000237773	5.20116	1.90822	0.000125675	0.0273304	152
ENSG00000267064	0	lncRNA	UXT-AS1	ENSG00000267064	5.35429	1.2483	0.000118376	0.0273304	144
ENSG00000233535	0	lncRNA	NA	ENSG00000233535	-7.47427	5.66687	0.00011767	0.0273304	142
ENSG00000230040	0	lncRNA	LINC00364	ENSG00000230040	0.890607	-3.11235	0.000118043	0.0273304	143
ENSG00000232530	0	lncRNA	LIF-AS1	ENSG00000232530	-0.796004	-3.91207	0.000119619	0.0273304	145
ENSG00000130222	0	protein_coding	GADD45G	ENSG00000130222	8.39291	-1.90999	0.000127629	0.0274361	156
ENSG00000235669	0	lncRNA	CHN2-AS1	ENSG00000235669	-0.625091	-3.39376	0.000130717	0.0279209	157
ENSG00000259645	0	lncRNA	NA	ENSG00000259645	-0.924842	3.75397	0.000134223	0.0284884	158
ENSG00000248713	0	protein_coding	C4orf54	ENSG00000248713	10.1987	-2.7874	0.000136418	0.0284995	160
ENSG00000184956	0	protein_coding	MUC6	ENSG00000184956	7.02195	-2.5295	0.000138524	0.0284995	163
ENSG00000073008	0	protein_coding	PVR	ENSG00000073008	10.1982	-0.724294	0.000137603	0.0284995	161
ENSG00000198695	0	protein_coding	MT-ND6	ENSG00000198695	18.1378	-2.07509	0.000138178	0.0284995	162
ENSG00000288657	0	lncRNA	NA	ENSG00000288657	-7.47427	-4.93155	0.000135726	0.0284995	159
ENSG00000111339	0	protein_coding	ART4	ENSG00000111339	8.99111	0.857032	0.000141242	0.0287064	165
ENSG00000287411	0	lncRNA	NA	ENSG00000287411	-7.47427	5.74979	0.000141222	0.0287064	164
ENSG00000152049	0	protein_coding	KCNE4	ENSG00000152049	7.90409	-0.870594	0.000142662	0.0288203	166
ENSG00000180287	0	protein_coding	PLD5	ENSG00000180287	5.97124	3.06973	0.000145666	0.0291604	167
ENSG00000099812	0	protein_coding	MISP	ENSG00000099812	-1.54883	-3.37502	0.000146495	0.0291604	168
ENSG00000235774	0	lncRNA	NA	ENSG00000235774	-1.63439	-4.0749	0.000148022	0.0291604	169
ENSG00000253891	0	lncRNA	NA	ENSG00000253891	-2.08846	4.28393	0.000149176	0.0291604	170
ENSG00000248318	0	lncRNA	NA	ENSG00000248318	1.98498	-3.51862	0.000150238	0.0291604	172
ENSG00000236709	0	lncRNA	DAPK1-IT1	ENSG00000236709	-7.47427	-4.69291	0.000149627	0.0291604	171
ENSG00000237385	0	lncRNA	NA	ENSG00000237385	-7.47427	-4.76077	0.000150432	0.0291604	173
ENSG00000143869	0	protein_coding	GDF7	ENSG00000143869	7.05389	1.4574	0.000152506	0.0292994	174
ENSG00000147381	0	protein_coding	MAGEA4	ENSG00000147381	-7.47427	-7.0102	0.000153067	0.0292994	175
ENSG00000267452	0	lncRNA	LINC02073	ENSG00000267452	-0.073743	-2.71204	0.000153771	0.0292994	176
ENSG00000158623	0	protein_coding	COPG2	ENSG00000158623	9.58432	0.460368	0.000154931	0.0293418	177
ENSG00000285771	0	lncRNA	NA	ENSG00000285771	-7.47427	-5.11041	0.000155743	0.0293418	178
ENSG00000289034	0	lncRNA	NA	ENSG00000289034	0.775323	3.29306	0.000157472	0.0295018	179
ENSG00000072682	0	protein_coding	P4HA2	ENSG00000072682	10.226	-0.519646	0.000158778	0.0295283	180
ENSG00000264243	0	lncRNA	NA	ENSG00000264243	-3.13105	4.59208	0.000159375	0.0295283	181
ENSG00000233339	0	lncRNA	NA	ENSG00000233339	-1.60769	-3.84651	0.000161196	0.0297017	182
ENSG00000257842	0	lncRNA	NOVA1-DT	ENSG00000257842	-7.47427	6.44256	0.000163005	0.0298708	183
ENSG00000223523	0	lncRNA	NA	ENSG00000223523	-1.91972	3.44982	0.000164232	0.0299322	184
ENSG00000205696	0	lncRNA	ADARB2-AS1	ENSG00000205696	-0.865557	-3.84697	0.000166872	0.0302488	185
ENSG00000215252	0	protein_coding	GOLGA8B	ENSG00000215252	10.4502	0.854104	0.00017047	0.0307349	186
ENSG00000259447	0	lncRNA	NA	ENSG00000259447	-7.47427	5.81414	0.000171789	0.0308072	187
ENSG00000250366	0	protein_coding	TUNAR	ENSG00000250366	-0.863363	-3.66235	0.000173408	0.030928	188
ENSG00000243137	0	protein_coding	PSG4	ENSG00000243137	-0.513693	3.98294	0.000174307	0.030928	189
ENSG00000169710	0	protein_coding	FASN	ENSG00000169710	9.42475	-1.62791	0.000178284	0.0313172	190
ENSG00000259895	0	lncRNA	TEDC2-AS1	ENSG00000259895	0.200105	-3.3376	0.000178369	0.0313172	191
ENSG00000151014	0	protein_coding	NOCT	ENSG00000151014	6.79302	-0.782826	0.00018665	0.0317732	197
ENSG00000163734	0	protein_coding	CXCL3	ENSG00000163734	6.36223	-1.92383	0.000185306	0.0317732	193
ENSG00000164308	0	protein_coding	ERAP2	ENSG00000164308	9.62901	1.32567	0.00018564	0.0317732	195
ENSG00000268223	0	protein_coding	ARL14EPL	ENSG00000268223	-1.32883	3.50229	0.000185324	0.0317732	194
ENSG00000234793	0	lncRNA	NA	ENSG00000234793	-7.47427	-5.33565	0.000186056	0.0317732	196
ENSG00000184385	0	lncRNA	UMODL1-AS1	ENSG00000184385	2.20828	3.29867	0.000183544	0.0317732	192
ENSG00000198786	0	protein_coding	MT-ND5	ENSG00000198786	20.3123	-2.23743	0.000189486	0.0320929	198
ENSG00000241295	0	lncRNA	ZBTB20-AS2	ENSG00000241295	-7.47427	6.06337	0.00019217	0.032222	200
ENSG00000232229	0	lncRNA	LINC00865	ENSG00000232229	4.4417	1.82303	0.000191975	0.032222	199
ENSG00000276410	0	protein_coding	H2BC3	ENSG00000276410	-2.61433	-3.75431	0.000197406	0.0323525	204
ENSG00000170608	1	protein_coding	FOXA3	ENSG00000170608	-7.47427	-4.64513	0.000197772	0.0323525	205
ENSG00000160221	0	protein_coding	GATD3A	ENSG00000160221	7.23247	-2.5398	0.000195373	0.0323525	201
ENSG00000289535	0	lncRNA	NA	ENSG00000289535	-1.11135	-3.98447	0.000196767	0.0323525	203
ENSG00000229876	0	lncRNA	CASC20	ENSG00000229876	-7.47427	-5.02586	0.00019591	0.0323525	202
ENSG00000286733	0	lncRNA	LINC02348	ENSG00000286733	3.42213	1.63704	0.00019938	0.0324573	206
ENSG00000248710	0	protein_coding	NA	ENSG00000248710	-2.58957	3.83571	0.000200833	0.032536	207
ENSG00000146399	0	protein_coding	TAAR1	ENSG00000146399	-7.47427	6.16563	0.000210522	0.0326406	216
ENSG00000102290	0	protein_coding	PCDH11X	ENSG00000102290	4.43413	3.67374	0.000205256	0.0326406	210
ENSG00000127083	0	protein_coding	OMD	ENSG00000127083	11.084	1.34045	0.00021159	0.0326406	217
ENSG00000175592	1	protein_coding	FOSL1	ENSG00000175592	6.12486	-1.5735	0.000203232	0.0326406	208
ENSG00000050426	0	protein_coding	LETMD1	ENSG00000050426	9.90715	0.406288	0.000205598	0.0326406	211
ENSG00000235495	0	lncRNA	NA	ENSG00000235495	-7.47427	6.53576	0.000212186	0.0326406	218
ENSG00000231903	0	lncRNA	NA	ENSG00000231903	-1.16781	-4.08006	0.000209559	0.0326406	214
ENSG00000288774	0	lncRNA	NA	ENSG00000288774	-7.47427	6.9509	0.000209768	0.0326406	215
ENSG00000286438	0	lncRNA	NA	ENSG00000286438	0.314363	-3.92578	0.00020359	0.0326406	209
ENSG00000224934	0	lncRNA	NA	ENSG00000224934	7.39673	0.781964	0.000207972	0.0326406	213
ENSG00000231421	0	lncRNA	NA	ENSG00000231421	-7.47427	5.8453	0.00020758	0.0326406	212
ENSG00000158008	0	protein_coding	EXTL1	ENSG00000158008	6.64653	-1.17081	0.000216483	0.0328496	221
ENSG00000185038	0	protein_coding	MROH2A	ENSG00000185038	-7.47427	-6.38579	0.00021616	0.0328496	220
ENSG00000285294	0	lncRNA	LINC00842	ENSG00000285294	4.42756	-2.04484	0.000215042	0.0328496	219
ENSG00000135324	0	protein_coding	MRAP2	ENSG00000135324	6.67542	2.76692	0.000218431	0.0329959	222
ENSG00000155090	1	protein_coding	KLF10	ENSG00000155090	11.4684	-0.659247	0.000220577	0.0331706	223
ENSG00000133026	0	protein_coding	MYH10	ENSG00000133026	12.252	1.45026	0.000221677	0.0331872	224
ENSG00000063180	0	protein_coding	CA11	ENSG00000063180	7.80114	-1.04223	0.000226474	0.0333106	228
ENSG00000161609	0	protein_coding	KASH5	ENSG00000161609	-7.47427	-6.09597	0.000226108	0.0333106	226
ENSG00000254951	0	lncRNA	NA	ENSG00000254951	-1.14912	3.89623	0.000225317	0.0333106	225
ENSG00000267414	0	lncRNA	SETBP1-DT	ENSG00000267414	5.62211	1.06604	0.000226239	0.0333106	227
ENSG00000183695	0	protein_coding	MRGPRX2	ENSG00000183695	0.514748	-2.92061	0.00022891	0.0335219	229
ENSG00000162739	0	protein_coding	SLAMF6	ENSG00000162739	5.3295	1.04649	0.000232793	0.0336496	232
ENSG00000145103	0	protein_coding	ILDR1	ENSG00000145103	1.59375	-2.67192	0.000231046	0.0336496	230
ENSG00000172058	0	protein_coding	SERF1A	ENSG00000172058	-2.17313	-3.964	0.000232692	0.0336496	231
ENSG00000170961	0	protein_coding	HAS2	ENSG00000170961	9.63769	-1.61743	0.000238763	0.0343645	233
ENSG00000254111	0	lncRNA	NA	ENSG00000254111	-7.47427	-7.53774	0.000240661	0.0344896	234
ENSG00000162772	1	protein_coding	ATF3	ENSG00000162772	10.1578	-1.5673	0.000244546	0.0346027	237
ENSG00000266094	0	protein_coding	RASSF5	ENSG00000266094	9.51274	-1.31359	0.000244096	0.0346027	236
ENSG00000183688	0	protein_coding	RFLNB	ENSG00000183688	9.62469	-0.686609	0.000243337	0.0346027	235
ENSG00000122877	1	protein_coding	EGR2	ENSG00000122877	7.97122	-1.78373	0.000245606	0.0346066	238
ENSG00000109321	0	protein_coding	AREG	ENSG00000109321	8.48145	-1.67807	0.000249622	0.0346993	241
ENSG00000135447	0	protein_coding	PPP1R1A	ENSG00000135447	10.6539	-0.977	0.000247416	0.0346993	239
ENSG00000136098	0	protein_coding	NEK3	ENSG00000136098	9.0856	0.45427	0.000252995	0.0346993	243
ENSG00000159398	0	protein_coding	CES5A	ENSG00000159398	1.55138	-2.29327	0.000253085	0.0346993	244
ENSG00000104907	0	protein_coding	TRMT1	ENSG00000104907	8.8193	-1.61066	0.00024875	0.0346993	240
ENSG00000188000	0	protein_coding	OR7D2	ENSG00000188000	3.4983	2.38355	0.000252877	0.0346993	242
ENSG00000286657	0	lncRNA	NA	ENSG00000286657	4.32967	-1.04661	0.000253506	0.0346993	245
ENSG00000227929	0	lncRNA	SRGAP3-AS3	ENSG00000227929	-2.21982	4.41453	0.000255207	0.0347901	246
ENSG00000125522	0	protein_coding	NPBWR2	ENSG00000125522	-1.84961	-7.35089	0.000257171	0.0348228	247
ENSG00000253102	0	lncRNA	NA	ENSG00000253102	-2.20423	-3.15817	0.000257523	0.0348228	248
ENSG00000250543	0	lncRNA	NA	ENSG00000250543	-2.60683	-3.76932	0.000263798	0.0354473	249
ENSG00000286618	0	lncRNA	NA	ENSG00000286618	-7.47427	6.69608	0.000264256	0.0354473	250
ENSG00000092377	0	protein_coding	TBL1Y	ENSG00000092377	1.36691	-2.9894	0.000266311	0.0355806	251
ENSG00000180113	0	protein_coding	TDRD6	ENSG00000180113	7.71275	0.743689	0.000267529	0.0356015	252
ENSG00000228253	0	protein_coding	MT-ATP8	ENSG00000228253	16.7938	-1.83095	0.000270653	0.0356289	253
ENSG00000236106	0	lncRNA	NA	ENSG00000236106	-1.86834	3.08901	0.000271343	0.0356289	255
ENSG00000223795	0	lncRNA	NA	ENSG00000223795	-7.47427	-5.107	0.000271288	0.0356289	254
ENSG00000286056	0	lncRNA	NA	ENSG00000286056	-7.47427	6.19988	0.000271985	0.0356289	256
ENSG00000173705	0	protein_coding	SUSD5	ENSG00000173705	9.17624	2.57915	0.00027556	0.0356838	258
ENSG00000176495	0	protein_coding	OR5AN1	ENSG00000176495	-7.47427	5.63392	0.000276326	0.0356838	259
ENSG00000280924	0	lncRNA	LINC00628	ENSG00000280924	-7.47427	-6.07882	0.000274728	0.0356838	257
ENSG00000269729	0	lncRNA	NA	ENSG00000269729	-7.47427	-5.46345	0.00027666	0.0356838	260
ENSG00000175048	0	protein_coding	ZDHHC14	ENSG00000175048	8.7493	-0.518196	0.000287281	0.0361637	264
ENSG00000178645	0	protein_coding	C10orf53	ENSG00000178645	-7.47427	7.48435	0.000287384	0.0361637	266
ENSG00000166881	0	protein_coding	NEMP1	ENSG00000166881	8.87181	0.649212	0.00028537	0.0361637	263
ENSG00000251504	0	lncRNA	LINC01099	ENSG00000251504	1.23337	2.79523	0.000283454	0.0361637	261
ENSG00000255052	0	lncRNA	FAM66D	ENSG00000255052	6.12834	-0.842014	0.000284711	0.0361637	262
ENSG00000232294	0	lncRNA	NA	ENSG00000232294	-7.47427	-4.67789	0.00028731	0.0361637	265
ENSG00000284070	0	lncRNA	NA	ENSG00000284070	1.5671	-2.21408	0.00028793	0.0361637	267
ENSG00000257264	0	lncRNA	NA	ENSG00000257264	-1.55546	-3.29638	0.00029044	0.0363429	268
ENSG00000125931	0	protein_coding	CITED1	ENSG00000125931	-7.47427	-4.73954	0.000292713	0.0364205	269
ENSG00000224609	0	lncRNA	FGGY-DT	ENSG00000224609	4.65749	1.04723	0.000293232	0.0364205	270
ENSG00000198515	0	protein_coding	CNGA1	ENSG00000198515	5.64841	1.30419	0.000301485	0.0370341	273
ENSG00000198848	0	protein_coding	CES1	ENSG00000198848	10.2069	-1.01433	0.000301478	0.0370341	272
ENSG00000259788	0	lncRNA	UAP1-DT	ENSG00000259788	-7.47427	5.42761	0.000301336	0.0370341	271
ENSG00000101074	0	protein_coding	R3HDML	ENSG00000101074	-7.47427	5.52798	0.000305365	0.0371444	274
ENSG00000251129	0	lncRNA	LINC02506	ENSG00000251129	4.64563	-2.36263	0.000305706	0.0371444	276
ENSG00000236119	0	lncRNA	NA	ENSG00000236119	-7.47427	5.79888	0.000305365	0.0371444	275
ENSG00000283415	0	lncRNA	NA	ENSG00000283415	-7.47427	4.83174	0.000308397	0.0373361	277
ENSG00000236202	0	lncRNA	GRM7-AS1	ENSG00000236202	-2.17107	-3.852	0.000311127	0.0373966	279
ENSG00000248599	0	lncRNA	FLJ42969	ENSG00000248599	5.37728	2.27678	0.000310787	0.0373966	278
ENSG00000250902	0	lncRNA	SMAD1-AS1	ENSG00000250902	-7.47427	-4.82732	0.000312705	0.037452	280
ENSG00000251209	0	lncRNA	LINC00923	ENSG00000251209	6.88373	-0.917758	0.000314053	0.0374796	281
ENSG00000073067	0	protein_coding	CYP2W1	ENSG00000073067	-0.739543	-2.85037	0.000316969	0.0376934	282
ENSG00000126890	0	protein_coding	CTAG2	ENSG00000126890	-7.47427	7.66541	0.000320229	0.0377214	284
ENSG00000229271	0	lncRNA	NA	ENSG00000229271	-3.62518	6.24469	0.000319497	0.0377214	283
ENSG00000258602	0	lncRNA	LINC01629	ENSG00000258602	6.30836	-2.76873	0.000320578	0.0377214	285
ENSG00000289029	0	lncRNA	NA	ENSG00000289029	2.8819	-1.70057	0.000321867	0.0377406	286
ENSG00000225605	0	lncRNA	NA	ENSG00000225605	-1.02476	3.63717	0.000328311	0.0382288	288
ENSG00000227713	0	lncRNA	NA	ENSG00000227713	-7.47427	-7.65397	0.000327665	0.0382288	287
ENSG00000224652	0	lncRNA	LINC00885	ENSG00000224652	-7.47427	-5.14658	0.000332308	0.0382635	291
ENSG00000236714	0	lncRNA	LINC01844	ENSG00000236714	9.19083	-2.02057	0.000333173	0.0382635	292
ENSG00000225000	0	lncRNA	NA	ENSG00000225000	-3.23354	4.38709	0.000331719	0.0382635	290
ENSG00000271046	0	lncRNA	NA	ENSG00000271046	-2.14472	-4.38456	0.00033015	0.0382635	289
ENSG00000230408	0	lncRNA	BZW1-AS1	ENSG00000230408	-7.47427	-6.4836	0.000334748	0.0383132	293
ENSG00000106304	0	protein_coding	SPAM1	ENSG00000106304	-1.97129	4.40258	0.000336349	0.0383655	294
ENSG00000162493	0	protein_coding	PDPN	ENSG00000162493	9.01242	-0.944652	0.000337828	0.0384036	295
ENSG00000115009	0	protein_coding	CCL20	ENSG00000115009	5.30802	-3.58631	0.000339643	0.0384794	296
ENSG00000289263	0	lncRNA	NA	ENSG00000289263	-7.47427	6.20987	0.000342518	0.0386746	297
ENSG00000256312	0	lncRNA	NA	ENSG00000256312	-7.47427	-5.58344	0.000345825	0.0389169	298
ENSG00000237845	0	lncRNA	NA	ENSG00000237845	-7.47427	5.81678	0.000349533	0.0392026	299
ENSG00000214866	0	protein_coding	DCDC2C	ENSG00000214866	2.08464	2.87869	0.000359662	0.0393385	303
ENSG00000173250	0	protein_coding	GPR151	ENSG00000173250	-7.47427	5.42099	0.000365657	0.0393385	310
ENSG00000112333	1	protein_coding	NR2E1	ENSG00000112333	-7.47427	-5.36688	0.000360758	0.0393385	305
ENSG00000164638	0	protein_coding	SLC29A4	ENSG00000164638	5.99646	-1.56601	0.000369239	0.0393385	312
ENSG00000174016	0	protein_coding	TENT5D	ENSG00000174016	-7.47427	-6.64076	0.000373709	0.0393385	317
ENSG00000183117	0	protein_coding	CSMD1	ENSG00000183117	2.12691	2.70861	0.00036564	0.0393385	309
ENSG00000119508	1	protein_coding	NR4A3	ENSG00000119508	11.3641	-1.71715	0.000369779	0.0393385	313
ENSG00000203942	0	protein_coding	C10orf62	ENSG00000203942	1.36742	2.2736	0.000362664	0.0393385	307
ENSG00000204278	0	protein_coding	TMEM235	ENSG00000204278	-2.70298	-3.57701	0.000372931	0.0393385	314
ENSG00000241168	0	lncRNA	NA	ENSG00000241168	-7.47427	7.53499	0.000353553	0.0393385	301
ENSG00000260761	0	lncRNA	NA	ENSG00000260761	-0.249107	-3.13998	0.000352555	0.0393385	300
ENSG00000243004	0	lncRNA	NA	ENSG00000243004	-2.88756	3.23974	0.000363429	0.0393385	308
ENSG00000227150	0	lncRNA	NA	ENSG00000227150	-2.35849	-4.24114	0.000372931	0.0393385	315
ENSG00000273980	0	lncRNA	NA	ENSG00000273980	-7.47427	-5.03698	0.000360496	0.0393385	304
ENSG00000287455	0	lncRNA	NA	ENSG00000287455	-7.47427	5.94257	0.000361183	0.0393385	306
ENSG00000286069	0	lncRNA	NA	ENSG00000286069	-7.47427	6.23664	0.000358016	0.0393385	302
ENSG00000225746	0	lncRNA	MEG8	ENSG00000225746	5.48737	-1.0997	0.000374162	0.0393385	318
ENSG00000287506	0	lncRNA	NA	ENSG00000287506	-3.35508	-5.69189	0.000372932	0.0393385	316
ENSG00000280299	0	lncRNA	NA	ENSG00000280299	-1.85704	4.02	0.000365993	0.0393385	311
ENSG00000265359	0	lncRNA	NA	ENSG00000265359	-0.102127	-3.0799	0.000374206	0.0393385	319
ENSG00000250514	0	lncRNA	LINC02125	ENSG00000250514	-1.93909	-3.34902	0.00037547	0.0393481	320
ENSG00000286076	0	lncRNA	NA	ENSG00000286076	-7.47427	-4.77651	0.000379897	0.0396879	321
ENSG00000248109	0	protein_coding	MARCOL	ENSG00000248109	0.153163	2.60797	0.000383323	0.0399215	322
ENSG00000256739	0	lncRNA	NA	ENSG00000256739	-7.47427	5.96521	0.000385792	0.0400543	323
ENSG00000154258	0	protein_coding	ABCA9	ENSG00000154258	11.8066	0.782808	0.000387582	0.040116	324
ENSG00000163874	0	protein_coding	ZC3H12A	ENSG00000163874	7.3213	-0.988676	0.0003903	0.0402729	325
ENSG00000177374	1	protein_coding	HIC1	ENSG00000177374	7.93131	-0.775447	0.000394084	0.0405387	326
ENSG00000282301	0	protein_coding	CYP3A7-CYP3A51P	ENSG00000282301	-7.47427	-5.06779	0.000396466	0.0405521	327
ENSG00000257599	0	lncRNA	OVCH1-AS1	ENSG00000257599	6.07387	-1.01252	0.000396633	0.0405521	328
ENSG00000118997	0	protein_coding	DNAH7	ENSG00000118997	4.50937	1.11879	0.000408303	0.0407888	333
ENSG00000172238	1	protein_coding	ATOH1	ENSG00000172238	-7.47427	-4.13344	0.000405996	0.0407888	331
ENSG00000261272	0	protein_coding	MUC22	ENSG00000261272	2.23788	-2.61599	0.000409535	0.0407888	335
ENSG00000169059	0	protein_coding	VCX3A	ENSG00000169059	-1.83085	-4.889	0.000405792	0.0407888	329
ENSG00000171855	0	protein_coding	IFNB1	ENSG00000171855	-7.47427	4.86406	0.000406623	0.0407888	332
ENSG00000170962	0	protein_coding	PDGFD	ENSG00000170962	11.0543	1.09926	0.000409832	0.0407888	336
ENSG00000131759	1	protein_coding	RARA	ENSG00000131759	8.57713	-0.793861	0.00040595	0.0407888	330
ENSG00000198712	0	protein_coding	MT-CO2	ENSG00000198712	20.1447	-2.09364	0.000411111	0.0407888	338
ENSG00000272426	0	lncRNA	NA	ENSG00000272426	0.148464	2.56272	0.000408618	0.0407888	334
ENSG00000233392	0	lncRNA	UICLM	ENSG00000233392	-0.116787	2.91687	0.000410491	0.0407888	337
ENSG00000115414	0	protein_coding	FN1	ENSG00000115414	14.7491	1.506	0.000414302	0.0409841	339
ENSG00000285966	0	lncRNA	NA	ENSG00000285966	4.61521	-2.3205	0.000415743	0.0410057	340
ENSG00000136931	1	protein_coding	NR5A1	ENSG00000136931	-7.47427	-5.46955	0.000419934	0.0412976	341
ENSG00000225833	0	lncRNA	GS1-594A7.3	ENSG00000225833	-2.46627	3.22264	0.000425962	0.041768	342
ENSG00000130844	1	protein_coding	ZNF331	ENSG00000130844	10.4311	-0.858164	0.000427945	0.0417891	343
ENSG00000267302	0	lncRNA	RNFT1-DT	ENSG00000267302	1.04071	-2.25234	0.000428671	0.0417891	344
ENSG00000151812	0	protein_coding	SLC35F4	ENSG00000151812	1.62448	2.11298	0.000442361	0.0428745	346
ENSG00000275088	0	lncRNA	NA	ENSG00000275088	3.54792	-1.96534	0.00044209	0.0428745	345
ENSG00000182732	0	protein_coding	RGS6	ENSG00000182732	9.52218	-0.712348	0.000444615	0.0429688	347
ENSG00000111262	0	protein_coding	KCNA1	ENSG00000111262	1.36352	-2.39076	0.000451165	0.0434765	348
ENSG00000167011	0	protein_coding	NAT16	ENSG00000167011	-1.62333	-3.46663	0.000454851	0.0437061	349
ENSG00000176658	0	protein_coding	MYO1D	ENSG00000176658	10.1836	1.26165	0.000458142	0.0438962	350
ENSG00000287352	0	lncRNA	NA	ENSG00000287352	0.875701	-2.41777	0.000459447	0.0438962	351
ENSG00000218819	0	protein_coding	TDRD15	ENSG00000218819	-0.73736	-2.85987	0.000464645	0.0442667	352
ENSG00000258954	0	lncRNA	NA	ENSG00000258954	-7.47427	5.69565	0.00047047	0.0446947	353
ENSG00000259916	0	protein_coding	NA	ENSG00000259916	2.06587	-2.18214	0.000473009	0.0448089	354
ENSG00000225689	0	lncRNA	NA	ENSG00000225689	1.94661	1.93687	0.000474703	0.0448427	355
ENSG00000085552	0	protein_coding	IGSF9	ENSG00000085552	4.64021	-2.21181	0.000480305	0.0449917	358
ENSG00000163501	0	protein_coding	IHH	ENSG00000163501	-1.86759	-3.21311	0.000479952	0.0449917	357
ENSG00000225606	0	lncRNA	NA	ENSG00000225606	-7.47427	-4.51277	0.000478215	0.0449917	356
ENSG00000283428	0	protein_coding	CCDC195	ENSG00000283428	-7.47427	-5.86186	0.000482263	0.0450493	359
ENSG00000133962	0	protein_coding	CATSPERB	ENSG00000133962	5.79293	1.05779	0.000485533	0.0452288	360
ENSG00000270020	0	lncRNA	NA	ENSG00000270020	2.36071	-2.27015	0.000493231	0.0457867	361
ENSG00000231412	0	lncRNA	NA	ENSG00000231412	3.56497	2.99266	0.000494253	0.0457867	362
ENSG00000198727	0	protein_coding	MT-CYB	ENSG00000198727	20.5827	-2.12303	0.000496368	0.0458559	363
ENSG00000145107	0	protein_coding	TM4SF19	ENSG00000145107	-0.667398	-3.26129	0.000503683	0.0458662	368
ENSG00000009950	1	protein_coding	MLXIPL	ENSG00000009950	6.85554	-1.38114	0.00050801	0.0458662	370
ENSG00000130783	0	protein_coding	CCDC62	ENSG00000130783	4.13005	0.879672	0.000508264	0.0458662	371
ENSG00000287145	0	lncRNA	NA	ENSG00000287145	-1.44853	-3.30198	0.000503233	0.0458662	367
ENSG00000286119	0	lncRNA	NA	ENSG00000286119	-2.89795	3.21897	0.000499445	0.0458662	364
ENSG00000250572	0	lncRNA	NA	ENSG00000250572	-7.47427	-4.59591	0.000505151	0.0458662	369
ENSG00000249345	0	lncRNA	LINC02405	ENSG00000249345	0.408783	-2.62895	0.000502048	0.0458662	365
ENSG00000228133	0	lncRNA	NA	ENSG00000228133	0.889409	-2.82312	0.000508788	0.0458662	372
ENSG00000225640	0	lncRNA	LINC01729	ENSG00000225640	-2.48782	4.1812	0.000502274	0.0458662	366
ENSG00000101188	0	protein_coding	NTSR1	ENSG00000101188	1.0444	-2.60353	0.000513039	0.0460605	373
ENSG00000286043	0	lncRNA	NA	ENSG00000286043	-2.10568	3.60735	0.000513691	0.0460605	374
ENSG00000167766	1	protein_coding	ZNF83	ENSG00000167766	10.9329	0.720512	0.000518777	0.0462691	376
ENSG00000233482	0	lncRNA	NA	ENSG00000233482	-7.47427	-4.8645	0.000517458	0.0462691	375
ENSG00000148704	1	protein_coding	VAX1	ENSG00000148704	-1.66915	-3.47427	0.000521411	0.0462956	377
ENSG00000230947	0	lncRNA	NA	ENSG00000230947	-1.29035	-3.4429	0.000521835	0.0462956	378
ENSG00000123496	0	protein_coding	IL13RA2	ENSG00000123496	5.50157	2.96613	0.000524038	0.0463574	379
ENSG00000242770	0	lncRNA	CD200R1L-AS1	ENSG00000242770	-2.31681	4.22055	0.000525297	0.0463574	380
ENSG00000179674	0	protein_coding	ARL14	ENSG00000179674	-7.47427	6.31083	0.000526934	0.0463799	381
ENSG00000205496	0	protein_coding	OR51A2	ENSG00000205496	-7.47427	-5.68678	0.000529757	0.0463849	383
ENSG00000275676	0	lncRNA	NA	ENSG00000275676	-1.48344	-4.17281	0.000528521	0.0463849	382
ENSG00000287699	0	lncRNA	NA	ENSG00000287699	-7.47427	-5.11995	0.000534632	0.0466898	384
ENSG00000074966	0	protein_coding	TXK	ENSG00000074966	5.09031	1.0345	0.000541483	0.0467671	388
ENSG00000112033	1	protein_coding	PPARD	ENSG00000112033	9.12871	-0.588703	0.000540354	0.0467671	386
ENSG00000282527	0	lncRNA	NA	ENSG00000282527	-1.26533	-3.19235	0.000540878	0.0467671	387
ENSG00000253682	0	lncRNA	NA	ENSG00000253682	-7.47427	5.0754	0.00054249	0.0467671	389
ENSG00000258976	0	lncRNA	NA	ENSG00000258976	2.12827	2.19263	0.000540331	0.0467671	385
ENSG00000189316	0	lncRNA	NA	ENSG00000189316	1.08753	-2.34995	0.000544238	0.0467975	390
ENSG00000231505	0	lncRNA	NA	ENSG00000231505	-7.47427	-4.60707	0.000551478	0.0468198	392
ENSG00000234956	0	lncRNA	LINC02539	ENSG00000234956	-7.47427	-4.91973	0.000551478	0.0468198	393
ENSG00000287272	0	lncRNA	NA	ENSG00000287272	-7.47427	-4.01887	0.000551478	0.0468198	391
ENSG00000289322	0	lncRNA	NA	ENSG00000289322	-7.47427	-4.93947	0.000551478	0.0468198	394
ENSG00000289445	0	lncRNA	NA	ENSG00000289445	-7.47427	-5.02057	0.000551478	0.0468198	395
ENSG00000230536	0	lncRNA	NA	ENSG00000230536	-2.28346	3.77531	0.000555595	0.0470502	396
ENSG00000146276	0	protein_coding	GABRR1	ENSG00000146276	1.67457	3.18947	0.000558943	0.0470844	397
ENSG00000236948	0	lncRNA	NA	ENSG00000236948	0.869845	-2.69641	0.000559832	0.0470844	398
ENSG00000234919	0	lncRNA	LINC01827	ENSG00000234919	-1.40065	3.09684	0.000560211	0.0470844	399
ENSG00000249109	0	lncRNA	NA	ENSG00000249109	2.6762	1.95388	0.000565171	0.0473825	400
ENSG00000286052	0	lncRNA	NA	ENSG00000286052	-0.465735	-3.35295	0.000566753	0.0473966	401
ENSG00000137868	0	protein_coding	STRA6	ENSG00000137868	1.78511	-2.20573	0.00057701	0.048015	403
ENSG00000228222	0	lncRNA	NA	ENSG00000228222	-7.47427	-5.25394	0.000575864	0.048015	402
ENSG00000169429	0	protein_coding	CXCL8	ENSG00000169429	9.59235	-2.53501	0.000581794	0.048174	405
ENSG00000204020	0	protein_coding	LIPN	ENSG00000204020	4.51232	-1.95026	0.000581141	0.048174	404
ENSG00000123610	0	protein_coding	TNFAIP6	ENSG00000123610	8.7938	-1.58698	0.000587087	0.0484925	406
ENSG00000233954	0	protein_coding	UQCRHL	ENSG00000233954	7.5489	-1.32381	0.000591305	0.0487209	407
ENSG00000232325	0	lncRNA	NA	ENSG00000232325	-2.59505	3.33593	0.000592989	0.0487399	408
ENSG00000198899	0	protein_coding	MT-ATP6	ENSG00000198899	20.1363	-1.99784	0.000596882	0.0487476	410
ENSG00000289498	0	lncRNA	NA	ENSG00000289498	-7.47427	4.88827	0.000597443	0.0487476	411
ENSG00000248131	0	lncRNA	LINC01194	ENSG00000248131	-7.47427	-5.58402	0.000595995	0.0487476	409
ENSG00000212907	0	protein_coding	MT-ND4L	ENSG00000212907	18.8753	-1.91043	0.000606825	0.0493929	412
ENSG00000283286	0	lncRNA	NA	ENSG00000283286	-7.47427	-5.49697	0.000609108	0.0494587	413
ENSG00000115380	0	protein_coding	EFEMP1	ENSG00000115380	12.6848	1.23555	0.000622925	0.0500954	417
ENSG00000139722	0	protein_coding	VPS37B	ENSG00000139722	8.72847	-0.691573	0.000622488	0.0500954	416
ENSG00000272088	0	lncRNA	NA	ENSG00000272088	-0.619004	3.00396	0.000619545	0.0500954	414
ENSG00000251182	0	lncRNA	LINC02497	ENSG00000251182	-7.47427	5.89573	0.00062207	0.0500954	415
ENSG00000181023	0	protein_coding	OR56B1	ENSG00000181023	-2.18297	3.96165	0.000626635	0.0501431	418
ENSG00000287521	0	lncRNA	NA	ENSG00000287521	-7.47427	-5.96101	0.000627044	0.0501431	419
ENSG00000266237	0	lncRNA	NA	ENSG00000266237	-2.52792	-3.92714	0.000628003	0.0501431	420
ENSG00000105808	0	protein_coding	RASA4	ENSG00000105808	6.56404	0.826215	0.000631159	0.0501562	422
ENSG00000261273	0	lncRNA	NA	ENSG00000261273	-1.69302	-3.48529	0.000630342	0.0501562	421
ENSG00000287902	0	lncRNA	NA	ENSG00000287902	-2.29634	3.5625	0.000639302	0.0503319	424
ENSG00000288073	0	lncRNA	NA	ENSG00000288073	-2.37571	3.5372	0.000639302	0.0503319	423
ENSG00000226387	0	lncRNA	SORCS3-AS1	ENSG00000226387	-7.47427	5.19855	0.000639373	0.0503319	426
ENSG00000258460	0	lncRNA	NA	ENSG00000258460	-3.71167	6.07169	0.000639302	0.0503319	425
ENSG00000163273	0	protein_coding	NPPC	ENSG00000163273	4.20941	-1.59992	0.000642712	0.0503583	428
ENSG00000272983	0	lncRNA	NA	ENSG00000272983	4.74293	0.965857	0.00064244	0.0503583	427
ENSG00000139192	0	protein_coding	TAPBPL	ENSG00000139192	8.30107	-0.810977	0.000647143	0.0504696	430
ENSG00000224204	0	lncRNA	PHEX-AS1	ENSG00000224204	-1.2943	-3.72167	0.000647078	0.0504696	429
ENSG00000289560	0	lncRNA	NA	ENSG00000289560	1.34798	-2.70232	0.00065531	0.050988	431
ENSG00000186973	0	protein_coding	FAM183A	ENSG00000186973	-1.21571	-4.18894	0.000660118	0.0510365	432
ENSG00000048545	0	protein_coding	GUCA1A	ENSG00000048545	-7.47427	5.42528	0.000663567	0.0510365	436
ENSG00000168481	0	protein_coding	LGI3	ENSG00000168481	4.8544	-1.81326	0.0006614	0.0510365	434
ENSG00000081760	0	protein_coding	AACS	ENSG00000081760	8.62906	-0.524658	0.000665065	0.0510365	437
ENSG00000224371	0	lncRNA	NA	ENSG00000224371	-7.47427	4.8652	0.000660627	0.0510365	433
ENSG00000253140	0	lncRNA	NA	ENSG00000253140	-7.47427	4.87093	0.000663567	0.0510365	435
ENSG00000261090	0	lncRNA	NA	ENSG00000261090	-2.90003	3.21479	0.000668196	0.0511597	438
ENSG00000096006	0	protein_coding	CRISP3	ENSG00000096006	1.26148	-2.72225	0.000677682	0.0517678	439
ENSG00000269053	0	lncRNA	NA	ENSG00000269053	1.32113	-1.82422	0.00067939	0.0517803	440
ENSG00000287006	0	lncRNA	NA	ENSG00000287006	-7.47427	5.77773	0.000681343	0.0518114	441
ENSG00000105248	0	protein_coding	YJU2	ENSG00000105248	7.14385	-0.934325	0.00068868	0.0520691	442
ENSG00000231188	0	lncRNA	NA	ENSG00000231188	-7.47427	-4.81845	0.000690751	0.0520691	444
ENSG00000256571	0	lncRNA	NA	ENSG00000256571	-7.47427	-6.13559	0.000690642	0.0520691	443
ENSG00000261722	0	lncRNA	NA	ENSG00000261722	-1.9298	3.50707	0.000691077	0.0520691	445
ENSG00000205424	0	lncRNA	PCBP3-AS1	ENSG00000205424	-7.47427	-6.81031	0.000692495	0.0520691	446
ENSG00000198888	0	protein_coding	MT-ND1	ENSG00000198888	19.9463	-1.91376	0.000695449	0.0521742	447
ENSG00000260962	0	lncRNA	LINC00557	ENSG00000260962	-7.47427	-5.19201	0.000700034	0.052401	448
ENSG00000127831	0	protein_coding	VIL1	ENSG00000127831	-2.63547	-3.68718	0.000703398	0.0524188	449
ENSG00000286902	0	lncRNA	NA	ENSG00000286902	-3.06317	-6.27571	0.000703398	0.0524188	450
ENSG00000165507	0	protein_coding	DEPP1	ENSG00000165507	10.6084	0.819515	0.000705004	0.052422	451
ENSG00000130675	1	protein_coding	MNX1	ENSG00000130675	-2.75304	-4.89597	0.00070902	0.052604	452
ENSG00000138675	0	protein_coding	FGF5	ENSG00000138675	4.00437	-3.10109	0.000716989	0.0526901	454
ENSG00000286580	0	lncRNA	NA	ENSG00000286580	-2.66719	3.51979	0.000717007	0.0526901	455
ENSG00000238221	0	lncRNA	NA	ENSG00000238221	1.15572	1.40553	0.000719608	0.0526901	458
ENSG00000225778	0	lncRNA	PROSER2-AS1	ENSG00000225778	4.70419	-1.0446	0.000718625	0.0526901	456
ENSG00000258745	0	lncRNA	NA	ENSG00000258745	-0.670531	2.76634	0.000719268	0.0526901	457
ENSG00000286659	0	lncRNA	NA	ENSG00000286659	-0.514759	2.72261	0.000716939	0.0526901	453
ENSG00000265316	0	lncRNA	NA	ENSG00000265316	-0.396187	-2.45213	0.000722677	0.0527995	459
ENSG00000229177	0	lncRNA	NA	ENSG00000229177	-7.47427	-5.1249	0.000728115	0.0530811	460
ENSG00000279220	0	lncRNA	GPR1-AS	ENSG00000279220	-0.00405021	-2.4984	0.00073018	0.0531163	461
ENSG00000134107	1	protein_coding	BHLHE40	ENSG00000134107	10.6885	-0.752674	0.000736337	0.0533884	462
ENSG00000135144	0	protein_coding	DTX1	ENSG00000135144	5.83857	-1.04625	0.000737167	0.0533884	463
ENSG00000270038	0	lncRNA	NA	ENSG00000270038	-7.47427	5.25811	0.000738697	0.0533884	464
ENSG00000270188	0	protein_coding	MTRNR2L11	ENSG00000270188	-7.47427	6.14043	0.000745678	0.053777	465
ENSG00000267534	0	protein_coding	S1PR2	ENSG00000267534	7.36547	-0.690672	0.000751658	0.0539762	467
ENSG00000255652	0	lncRNA	NA	ENSG00000255652	2.30126	-1.45442	0.000750314	0.0539762	466
ENSG00000205628	0	lncRNA	LINC01446	ENSG00000205628	1.78351	2.52293	0.000755939	0.0541676	468
ENSG00000268696	1	protein_coding	ZNF723	ENSG00000268696	-0.684482	-3.11919	0.000765493	0.0547352	469
ENSG00000172208	0	protein_coding	OR4X2	ENSG00000172208	-7.47427	5.44643	0.00076791	0.0547912	470
ENSG00000284723	0	protein_coding	OR8S1	ENSG00000284723	-7.47427	5.90992	0.000779222	0.0554174	471
ENSG00000150394	0	protein_coding	CDH8	ENSG00000150394	3.55678	2.55664	0.000781644	0.0554174	473
ENSG00000141837	0	protein_coding	CACNA1A	ENSG00000141837	5.25784	-0.887921	0.000780297	0.0554174	472
ENSG00000168267	1	protein_coding	PTF1A	ENSG00000168267	-2.82847	3.35994	0.000788554	0.0554302	477
ENSG00000166569	0	protein_coding	CPLX4	ENSG00000166569	-7.47427	4.66573	0.000786645	0.0554302	474
ENSG00000197586	0	protein_coding	ENTPD6	ENSG00000197586	11.2685	-0.972205	0.000793938	0.0554302	480
ENSG00000286978	0	lncRNA	NA	ENSG00000286978	-1.52662	3.54346	0.000787373	0.0554302	476
ENSG00000288054	0	lncRNA	NA	ENSG00000288054	0.587676	-2.59228	0.000792614	0.0554302	478
ENSG00000267285	0	lncRNA	NA	ENSG00000267285	-0.354871	-4.11256	0.000787048	0.0554302	475
ENSG00000285789	0	lncRNA	NA	ENSG00000285789	-1.48809	-2.79805	0.000795047	0.0554302	481
ENSG00000266401	0	lncRNA	NA	ENSG00000266401	-0.990009	2.59612	0.000793091	0.0554302	479
ENSG00000077498	0	protein_coding	TYR	ENSG00000077498	0.097872	2.58963	0.000796727	0.055432	482
ENSG00000255109	0	lncRNA	LINC02740	ENSG00000255109	-7.47427	5.22739	0.000798618	0.0554485	483
ENSG00000266490	0	lncRNA	NA	ENSG00000266490	5.20029	0.835767	0.00080374	0.0556889	484
ENSG00000174652	1	protein_coding	ZNF266	ENSG00000174652	10.0016	0.481567	0.00080786	0.0558335	485
ENSG00000233397	0	lncRNA	NA	ENSG00000233397	-7.47427	-4.82979	0.000810534	0.0558335	486
ENSG00000249290	0	lncRNA	NA	ENSG00000249290	-2.2889	-3.3181	0.000810822	0.0558335	487
ENSG00000064687	0	protein_coding	ABCA7	ENSG00000064687	7.33523	-1.37128	0.000822903	0.0565493	488
ENSG00000123358	1	protein_coding	NR4A1	ENSG00000123358	11.0973	-1.02415	0.000834558	0.0572329	489
ENSG00000228470	0	lncRNA	NA	ENSG00000228470	-0.223375	2.70792	0.000842762	0.0574431	492
ENSG00000287289	0	lncRNA	NA	ENSG00000287289	0.555382	1.80556	0.000841145	0.0574431	490
ENSG00000276097	0	lncRNA	NA	ENSG00000276097	1.65576	-2.15574	0.000841793	0.0574431	491
ENSG00000142273	0	protein_coding	CBLC	ENSG00000142273	-7.47427	-4.28495	0.000845415	0.0575006	493
ENSG00000224086	0	lncRNA	PPM1F-AS1	ENSG00000224086	7.22085	-0.631556	0.000847035	0.0575006	494
ENSG00000143507	0	protein_coding	DUSP10	ENSG00000143507	7.31328	-0.629397	0.00085786	0.0577677	498
ENSG00000147262	0	protein_coding	GPR119	ENSG00000147262	-1.11235	-3.34192	0.000854514	0.0577677	495
ENSG00000248927	0	lncRNA	NA	ENSG00000248927	4.0875	1.52811	0.000855256	0.0577677	496
ENSG00000286725	0	lncRNA	NA	ENSG00000286725	-7.47427	4.86274	0.000856486	0.0577677	497
ENSG00000283303	0	lncRNA	NA	ENSG00000283303	-7.47427	4.63198	0.000863317	0.0580187	499
ENSG00000163083	0	protein_coding	INHBB	ENSG00000163083	7.77689	-1.09451	0.000870072	0.0581755	501
ENSG00000286081	0	lncRNA	NA	ENSG00000286081	-1.17011	-2.29775	0.000868595	0.0581755	500
ENSG00000261666	0	lncRNA	LINC00560	ENSG00000261666	-7.47427	4.91724	0.000870854	0.0581755	502
ENSG00000171724	0	protein_coding	VAT1L	ENSG00000171724	9.85272	0.607776	0.000879538	0.0585548	503
ENSG00000130522	1	protein_coding	JUND	ENSG00000130522	10.4282	-0.67834	0.000883516	0.0585548	506
ENSG00000286668	0	lncRNA	NA	ENSG00000286668	-7.47427	5.04895	0.000883143	0.0585548	505
ENSG00000262995	0	lncRNA	NA	ENSG00000262995	-1.60705	-3.03204	0.000880979	0.0585548	504
ENSG00000182053	0	protein_coding	TRIM49B	ENSG00000182053	-2.5433	-3.9635	0.000890715	0.0589085	507
ENSG00000255825	0	lncRNA	NA	ENSG00000255825	-1.39016	-2.9523	0.000892366	0.0589085	508
ENSG00000017483	0	protein_coding	SLC38A5	ENSG00000017483	5.69764	-1.18902	0.000905222	0.0596397	509
ENSG00000260220	0	protein_coding	CCDC187	ENSG00000260220	-1.85924	-3.14048	0.000917583	0.0597549	514
ENSG00000079101	0	protein_coding	CLUL1	ENSG00000079101	2.46436	-2.17636	0.000916472	0.0597549	513
ENSG00000248118	0	lncRNA	LINC01019	ENSG00000248118	-7.47427	4.81269	0.000916323	0.0597549	512
ENSG00000272248	0	lncRNA	NA	ENSG00000272248	-0.630655	2.88941	0.000917662	0.0597549	515
ENSG00000271930	0	lncRNA	NA	ENSG00000271930	1.65407	1.868	0.000910586	0.0597549	510
ENSG00000258785	0	lncRNA	LINC01580	ENSG00000258785	-7.47427	-5.17184	0.000913186	0.0597549	511
ENSG00000111254	0	protein_coding	AKAP3	ENSG00000111254	7.08936	-1.20215	0.000923635	0.0600274	516
ENSG00000284600	0	lncRNA	NA	ENSG00000284600	1.10003	2.99243	0.000927711	0.0601756	517
ENSG00000249992	0	protein_coding	TMEM158	ENSG00000249992	3.63804	-1.6062	0.000930116	0.0602151	518
ENSG00000196228	0	protein_coding	SULT1C3	ENSG00000196228	-7.47427	5.22247	0.00093524	0.060314	520
ENSG00000233695	0	lncRNA	GAS6-AS1	ENSG00000233695	6.61995	-1.80398	0.00093379	0.060314	519
ENSG00000109193	0	protein_coding	SULT1E1	ENSG00000109193	-1.44089	3.05645	0.000944845	0.0608164	521
ENSG00000160712	0	protein_coding	IL6R	ENSG00000160712	9.19115	-0.493065	0.000948276	0.0608212	522
ENSG00000137877	0	protein_coding	SPTBN5	ENSG00000137877	7.38166	-1.12425	0.000952173	0.0608212	525
ENSG00000241945	0	protein_coding	PWP2	ENSG00000241945	5.63824	-2.23962	0.000948822	0.0608212	523
ENSG00000258162	0	lncRNA	NA	ENSG00000258162	-0.747802	-2.65561	0.000952153	0.0608212	524
ENSG00000221923	1	protein_coding	ZNF880	ENSG00000221923	8.6419	0.525128	0.00095725	0.0610292	526
ENSG00000197532	0	protein_coding	OR6Y1	ENSG00000197532	-7.47427	6.02194	0.000976615	0.0617939	530
ENSG00000258225	0	lncRNA	NA	ENSG00000258225	-7.47427	-5.15842	0.000975176	0.0617939	529
ENSG00000258843	0	lncRNA	NA	ENSG00000258843	-3.129	5.23705	0.000974587	0.0617939	528
ENSG00000287704	0	lncRNA	NA	ENSG00000287704	-2.27979	3.28944	0.000974587	0.0617939	527
ENSG00000257879	0	lncRNA	NA	ENSG00000257879	-7.47427	-4.63947	0.000978482	0.0617955	531
ENSG00000136999	0	protein_coding	CCN3	ENSG00000136999	9.76427	1.8859	0.000980938	0.0618342	532
ENSG00000173467	0	protein_coding	AGR3	ENSG00000173467	-7.47427	-4.00666	0.000990205	0.0620683	535
ENSG00000103023	0	protein_coding	PRSS54	ENSG00000103023	-1.32593	3.03086	0.000989095	0.0620683	534
ENSG00000258730	0	lncRNA	ITPK1-AS1	ENSG00000258730	3.5163	-3.39033	0.000987477	0.0620683	533
ENSG00000156535	0	protein_coding	CD109	ENSG00000156535	11.3622	0.700048	0.000998183	0.0623797	536
ENSG00000241666	0	lncRNA	NA	ENSG00000241666	3.57774	-3.15796	0.00100075	0.0623797	538
ENSG00000286171	0	lncRNA	NA	ENSG00000286171	-7.47427	4.33114	0.00100064	0.0623797	537
ENSG00000227954	0	lncRNA	TARID	ENSG00000227954	5.37766	0.78485	0.00100386	0.0624574	539
ENSG00000144962	0	protein_coding	SPATA16	ENSG00000144962	-1.90973	3.86479	0.00101972	0.062555	545
ENSG00000172551	0	protein_coding	MUCL1	ENSG00000172551	-1.15312	-3.07713	0.00102259	0.062555	547
ENSG00000188488	0	protein_coding	SERPINA5	ENSG00000188488	8.42794	-1.0901	0.00102595	0.062555	550
ENSG00000184650	0	protein_coding	ODF4	ENSG00000184650	-1.77148	3.16882	0.00100955	0.062555	541
ENSG00000198886	0	protein_coding	MT-ND4	ENSG00000198886	21.1225	-1.98929	0.00101305	0.062555	542
ENSG00000286142	0	lncRNA	NA	ENSG00000286142	-7.47427	6.04554	0.00100932	0.062555	540
ENSG00000244738	0	lncRNA	NA	ENSG00000244738	0.490338	2.41525	0.00101487	0.062555	544
ENSG00000287701	0	lncRNA	NA	ENSG00000287701	-2.95798	-3.04215	0.00102327	0.062555	548
ENSG00000236076	0	lncRNA	LINC01072	ENSG00000236076	-2.45832	2.33488	0.00102044	0.062555	546
ENSG00000287961	0	lncRNA	NA	ENSG00000287961	-1.61346	3.43207	0.00101473	0.062555	543
ENSG00000267607	0	lncRNA	NA	ENSG00000267607	-0.774305	-2.2979	0.0010245	0.062555	549
ENSG00000116726	0	protein_coding	PRAMEF12	ENSG00000116726	-7.47427	-6.01347	0.00103115	0.062758	551
ENSG00000174950	0	protein_coding	CD164L2	ENSG00000174950	-7.47427	-5.59641	0.00103539	0.0629018	552
ENSG00000231210	0	lncRNA	COMETT	ENSG00000231210	3.00702	-2.10394	0.00104123	0.0631419	553
ENSG00000228877	0	lncRNA	NA	ENSG00000228877	2.00057	-2.1027	0.00104435	0.0632169	554
ENSG00000027869	0	protein_coding	SH2D2A	ENSG00000027869	4.80657	-1.26628	0.0010545	0.0637162	555
ENSG00000285476	0	protein_coding	NA	ENSG00000285476	5.88052	2.1361	0.00105824	0.0638275	556
ENSG00000256377	0	lncRNA	MRPS35-DT	ENSG00000256377	3.672	-1.61931	0.0010649	0.0641136	557
ENSG00000259803	0	protein_coding	SLC22A31	ENSG00000259803	1.33769	-2.92052	0.00107843	0.0648119	558
ENSG00000084444	0	protein_coding	FAM234B	ENSG00000084444	7.5147	-0.586857	0.00108479	0.064846	561
ENSG00000128342	0	protein_coding	LIF	ENSG00000128342	7.79992	-2.12801	0.00108337	0.064846	560
ENSG00000286843	0	lncRNA	NA	ENSG00000286843	-7.47427	-5.26396	0.00108238	0.064846	559
ENSG00000135747	0	protein_coding	ZNF670-ZNF695	ENSG00000135747	-7.47427	-4.72873	0.00112653	0.0652471	577
ENSG00000143536	0	protein_coding	CRNN	ENSG00000143536	-7.47427	-4.40069	0.00112653	0.0652471	574
ENSG00000170893	0	protein_coding	TRH	ENSG00000170893	1.85494	-2.84663	0.00110814	0.0652471	565
ENSG00000230062	0	protein_coding	ANKRD66	ENSG00000230062	-7.47427	-4.15052	0.00112653	0.0652471	573
ENSG00000188076	0	protein_coding	SCGB1C1	ENSG00000188076	-7.47427	-3.58908	0.00112653	0.0652471	571
ENSG00000133812	0	protein_coding	SBF2	ENSG00000133812	10.6399	0.423554	0.00112293	0.0652471	568
ENSG00000165806	0	protein_coding	CASP7	ENSG00000165806	8.82426	-0.472256	0.00111933	0.0652471	566
ENSG00000227907	0	lncRNA	NA	ENSG00000227907	-7.47427	-5.09043	0.00112653	0.0652471	579
ENSG00000264443	0	lncRNA	NCMAP-DT	ENSG00000264443	-7.47427	-3.53934	0.00112653	0.0652471	570
ENSG00000235009	0	lncRNA	LINC01883	ENSG00000235009	-7.47427	-3.95769	0.00112653	0.0652471	572
ENSG00000285925	0	lncRNA	NA	ENSG00000285925	-1.06514	2.75294	0.00111989	0.0652471	567
ENSG00000253260	0	lncRNA	NA	ENSG00000253260	-7.47427	5.7517	0.00109819	0.0652471	564
ENSG00000228072	0	lncRNA	NA	ENSG00000228072	-7.47427	-5.02773	0.00112653	0.0652471	578
ENSG00000255067	0	lncRNA	NA	ENSG00000255067	-7.47427	-4.61929	0.00112653	0.0652471	576
ENSG00000224243	0	lncRNA	SOX1-OT	ENSG00000224243	-0.795116	-2.69625	0.00109548	0.0652471	563
ENSG00000274827	0	lncRNA	LINC01297	ENSG00000274827	-7.47427	5.71772	0.00109349	0.0652471	562
ENSG00000288801	0	lncRNA	NA	ENSG00000288801	-7.47427	-4.50061	0.00112653	0.0652471	575
ENSG00000243961	0	lncRNA	PARAL1	ENSG00000243961	-7.47427	-2.70104	0.00112653	0.0652471	569
ENSG00000157796	0	protein_coding	WDR19	ENSG00000157796	9.54714	0.484141	0.00113058	0.0653689	580
ENSG00000172987	0	protein_coding	HPSE2	ENSG00000172987	4.35697	3.01879	0.00113455	0.0654858	581
ENSG00000103253	0	protein_coding	HAGHL	ENSG00000103253	6.524	-1.2644	0.0011383	0.065589	582
ENSG00000214842	0	protein_coding	RAD51AP2	ENSG00000214842	5.36381	1.41225	0.00114106	0.0656176	583
ENSG00000261448	0	lncRNA	NA	ENSG00000261448	-2.87447	4.57616	0.00114271	0.0656176	584
ENSG00000184937	1	protein_coding	WT1	ENSG00000184937	7.11726	-0.797562	0.00115149	0.0658963	586
ENSG00000139734	0	protein_coding	DIAPH3	ENSG00000139734	4.91377	1.4	0.00114982	0.0658963	585
ENSG00000229912	0	lncRNA	NA	ENSG00000229912	-7.47427	5.02272	0.00115578	0.0660289	587
ENSG00000257588	0	lncRNA	AQP5-AS1	ENSG00000257588	-0.0806386	-3.16077	0.00115987	0.0660377	589
ENSG00000261260	0	lncRNA	NA	ENSG00000261260	-7.47427	5.02733	0.001158	0.0660377	588
ENSG00000289165	0	lncRNA	NA	ENSG00000289165	8.18852	-1.35858	0.00116747	0.0663581	590
ENSG00000099625	0	protein_coding	CBARP	ENSG00000099625	3.9468	-1.43686	0.0011721	0.066508	591
ENSG00000094963	0	protein_coding	FMO2	ENSG00000094963	12.5451	0.81528	0.001177	0.0666321	592
ENSG00000250337	0	lncRNA	PURPL	ENSG00000250337	3.96009	1.32701	0.00117826	0.0666321	593
ENSG00000127328	0	protein_coding	RAB3IP	ENSG00000127328	10.2395	-0.627859	0.00118341	0.0668111	594
ENSG00000189298	1	protein_coding	ZKSCAN3	ENSG00000189298	7.51472	0.454859	0.00119593	0.0669539	599
ENSG00000227234	0	protein_coding	SPANXB1	ENSG00000227234	-7.47427	-5.90125	0.00119566	0.0669539	598
ENSG00000171435	0	protein_coding	KSR2	ENSG00000171435	1.61458	-2.20726	0.00119063	0.0669539	596
ENSG00000138613	0	protein_coding	APH1B	ENSG00000138613	9.13294	0.465333	0.00119461	0.0669539	597
ENSG00000258342	0	lncRNA	NA	ENSG00000258342	-1.04815	-3.66525	0.00118891	0.0669539	595
ENSG00000137968	0	protein_coding	SLC44A5	ENSG00000137968	7.18264	-1.23463	0.00120892	0.0673729	601
ENSG00000136108	0	protein_coding	CKAP2	ENSG00000136108	8.90717	0.644564	0.00120884	0.0673729	600
ENSG00000206069	0	protein_coding	TMEM211	ENSG00000206069	0.671352	-3.87348	0.00120944	0.0673729	602
ENSG00000258753	0	lncRNA	NA	ENSG00000258753	-2.36199	-3.15251	0.00121304	0.0674617	603
ENSG00000228980	0	lncRNA	LINC01205	ENSG00000228980	-0.42999	-2.87454	0.00121619	0.0675248	604
ENSG00000231213	0	protein_coding	PLSCR5	ENSG00000231213	-7.47427	-4.95682	0.00122483	0.06778	606
ENSG00000130173	0	protein_coding	ANGPTL8	ENSG00000130173	2.16893	-2.27549	0.00122315	0.06778	605
ENSG00000235526	0	lncRNA	NA	ENSG00000235526	-7.47427	-5.09542	0.00123141	0.0680317	607
ENSG00000164175	0	protein_coding	SLC45A2	ENSG00000164175	3.52163	2.06109	0.00123614	0.0681809	608
ENSG00000138193	0	protein_coding	PLCE1	ENSG00000138193	11.4085	0.809629	0.00124825	0.0687358	609
ENSG00000174807	0	protein_coding	CD248	ENSG00000174807	8.22959	-0.880242	0.00125194	0.0687526	610
ENSG00000283982	0	lncRNA	NA	ENSG00000283982	-2.32867	2.63192	0.00125266	0.0687526	611
ENSG00000288658	0	protein_coding	NA	ENSG00000288658	6.1737	-1.01693	0.00125784	0.0689054	612
ENSG00000260316	0	lncRNA	NA	ENSG00000260316	2.99937	-2.04983	0.00126151	0.0689054	613
ENSG00000273906	0	lncRNA	NA	ENSG00000273906	1.5387	-2.32059	0.00126161	0.0689054	614
ENSG00000172478	0	protein_coding	MAB21L4	ENSG00000172478	-1.75969	2.9719	0.00126668	0.0690447	615
ENSG00000283599	0	protein_coding	NA	ENSG00000283599	-2.81927	3.06575	0.00127651	0.0690447	617
ENSG00000286135	0	protein_coding	NA	ENSG00000286135	-4.25187	4.99129	0.00127651	0.0690447	619
ENSG00000232164	0	lncRNA	LINC01873	ENSG00000232164	-7.47427	-5.35541	0.00126988	0.0690447	616
ENSG00000255494	0	lncRNA	LINC00681	ENSG00000255494	-3.43102	3.99213	0.00127651	0.0690447	618
ENSG00000280108	0	lncRNA	NA	ENSG00000280108	-4.04676	5.40152	0.00127651	0.0690447	620
ENSG00000133069	0	protein_coding	TMCC2	ENSG00000133069	6.99389	-1.05763	0.00128238	0.069117	621
ENSG00000131264	1	protein_coding	CDX4	ENSG00000131264	-7.47427	-4.1936	0.00128403	0.069117	623
ENSG00000259690	0	lncRNA	NA	ENSG00000259690	-2.01235	-2.50727	0.00128369	0.069117	622
ENSG00000260948	0	lncRNA	NA	ENSG00000260948	5.23373	0.856699	0.00128662	0.0691457	624
ENSG00000179344	0	protein_coding	HLA-DQB1	ENSG00000179344	8.04154	-1.01203	0.00130165	0.0698412	625
ENSG00000010704	0	protein_coding	HFE	ENSG00000010704	8.16064	0.45764	0.00130697	0.0699541	626
ENSG00000257400	0	lncRNA	NA	ENSG00000257400	-7.47427	-4.19201	0.00130792	0.0699541	627
ENSG00000231173	0	lncRNA	NA	ENSG00000231173	-2.82164	-3.31484	0.00132429	0.0702072	629
ENSG00000224661	0	lncRNA	NA	ENSG00000224661	-1.11487	3.10485	0.00132647	0.0702072	633
ENSG00000246541	0	lncRNA	SMARCAD1-DT	ENSG00000246541	-3.54939	-5.30326	0.00132429	0.0702072	632
ENSG00000280920	0	lncRNA	NA	ENSG00000280920	-2.04447	-3.92814	0.00132429	0.0702072	631
ENSG00000253416	0	lncRNA	NA	ENSG00000253416	-3.14405	-3.85693	0.00132429	0.0702072	630
ENSG00000287782	0	lncRNA	NA	ENSG00000287782	-7.47427	-5.66748	0.00132731	0.0702072	634
ENSG00000255247	0	lncRNA	NECTIN1-AS1	ENSG00000255247	-2.25703	-3.06402	0.00132429	0.0702072	628
ENSG00000073756	0	protein_coding	PTGS2	ENSG00000073756	9.4712	-1.69533	0.00133212	0.0703504	635
ENSG00000160097	0	protein_coding	FNDC5	ENSG00000160097	10.7452	-0.655892	0.00137327	0.0708503	650
ENSG00000027644	0	protein_coding	INSRR	ENSG00000027644	3.74148	-1.44352	0.0013646	0.0708503	643
ENSG00000162994	0	protein_coding	CLHC1	ENSG00000162994	8.3623	0.651512	0.00134913	0.0708503	637
ENSG00000151962	0	protein_coding	RBM46	ENSG00000151962	0.661781	-2.21042	0.00137005	0.0708503	648
ENSG00000137331	0	protein_coding	IER3	ENSG00000137331	8.64231	-1.12162	0.00134506	0.0708503	636
ENSG00000204688	0	protein_coding	OR2H1	ENSG00000204688	-7.47427	-4.64455	0.00137269	0.0708503	649
ENSG00000168484	0	protein_coding	SFTPC	ENSG00000168484	0.669187	-4.11514	0.00135051	0.0708503	639
ENSG00000118972	0	protein_coding	FGF23	ENSG00000118972	4.0376	-2.46659	0.00135303	0.0708503	640
ENSG00000076604	0	protein_coding	TRAF4	ENSG00000076604	6.04312	-0.799544	0.00136858	0.0708503	646
ENSG00000198938	0	protein_coding	MT-CO3	ENSG00000198938	20.6692	-1.79872	0.00136928	0.0708503	647
ENSG00000249348	0	lncRNA	UGDH-AS1	ENSG00000249348	6.86064	0.508395	0.00135773	0.0708503	641
ENSG00000276012	0	lncRNA	NA	ENSG00000276012	-0.115079	2.85508	0.0013675	0.0708503	645
ENSG00000259395	0	lncRNA	NA	ENSG00000259395	-2.54055	2.72886	0.00136262	0.0708503	642
ENSG00000179219	0	lncRNA	LINC00311	ENSG00000179219	2.67808	-3.25339	0.00136463	0.0708503	644
ENSG00000232401	0	lncRNA	LINC00112	ENSG00000232401	-7.47427	-4.10265	0.00135004	0.0708503	638
ENSG00000229483	0	lncRNA	LINC00362	ENSG00000229483	-7.47427	4.54439	0.00137921	0.0710476	651
ENSG00000139970	0	protein_coding	RTN1	ENSG00000139970	7.23466	1.6919	0.00138281	0.0711233	652
ENSG00000163499	0	protein_coding	CRYBA2	ENSG00000163499	-7.47427	-4.75487	0.00139529	0.0714369	655
ENSG00000082014	0	protein_coding	SMARCD3	ENSG00000082014	10.0794	-0.556893	0.00139341	0.0714369	653
ENSG00000177685	0	protein_coding	CRACR2B	ENSG00000177685	7.88719	-1.49896	0.00139381	0.0714369	654
ENSG00000180090	0	protein_coding	OR3A1	ENSG00000180090	-1.5059	-3.0645	0.00139928	0.071532	656
ENSG00000283877	0	protein_coding	NA	ENSG00000283877	-7.47427	5.14043	0.00141678	0.0715494	660
ENSG00000213215	0	protein_coding	OR2F1	ENSG00000213215	-0.536943	2.65936	0.00140227	0.0715494	657
ENSG00000184232	0	protein_coding	OAF	ENSG00000184232	9.53916	-0.831951	0.00141867	0.0715494	661
ENSG00000148584	0	protein_coding	A1CF	ENSG00000148584	2.0035	1.78173	0.00142541	0.0715494	663
ENSG00000186665	0	protein_coding	C17orf58	ENSG00000186665	8.38561	-0.620545	0.00140635	0.0715494	658
ENSG00000104885	0	protein_coding	DOT1L	ENSG00000104885	8.32178	-0.750954	0.00141311	0.0715494	659
ENSG00000289377	0	lncRNA	NA	ENSG00000289377	-7.47427	5.21218	0.00145083	0.0715494	678
ENSG00000248373	0	lncRNA	NA	ENSG00000248373	-1.20167	2.80682	0.00141954	0.0715494	662
ENSG00000251018	0	lncRNA	HMMR-AS1	ENSG00000251018	-7.47427	4.19374	0.00145083	0.0715494	667
ENSG00000286738	0	lncRNA	NA	ENSG00000286738	-7.47427	5.11513	0.00145083	0.0715494	677
ENSG00000224595	0	lncRNA	NA	ENSG00000224595	-7.47427	4.81455	0.00145083	0.0715494	670
ENSG00000289570	0	lncRNA	NA	ENSG00000289570	-7.47427	4.72927	0.00145083	0.0715494	669
ENSG00000253535	0	lncRNA	NA	ENSG00000253535	-7.47427	4.98226	0.00145083	0.0715494	673
ENSG00000224788	0	lncRNA	LINC02670	ENSG00000224788	-7.47427	5.01839	0.00145083	0.0715494	674
ENSG00000229711	0	lncRNA	NA	ENSG00000229711	-7.47427	5.04823	0.00145083	0.0715494	675
ENSG00000258081	0	lncRNA	NA	ENSG00000258081	-7.47427	4.85534	0.00145083	0.0715494	671
ENSG00000257056	0	lncRNA	LINC02282	ENSG00000257056	-7.47427	5.62931	0.00145083	0.0715494	680
ENSG00000244620	0	lncRNA	NA	ENSG00000244620	-7.47427	-2.77543	0.00144696	0.0715494	665
ENSG00000260264	0	lncRNA	LINC02194	ENSG00000260264	-7.47427	-4.05451	0.00143499	0.0715494	664
ENSG00000285220	0	lncRNA	NA	ENSG00000285220	-7.47427	3.5813	0.00145083	0.0715494	666
ENSG00000267334	0	lncRNA	KIF18B-DT	ENSG00000267334	-7.47427	5.06696	0.00145083	0.0715494	676
ENSG00000287994	0	lncRNA	NA	ENSG00000287994	-7.47427	5.31524	0.00145083	0.0715494	679
ENSG00000229643	0	lncRNA	LINC00280	ENSG00000229643	-7.47427	4.6927	0.00145083	0.0715494	668
ENSG00000187012	0	lncRNA	LINC00207	ENSG00000187012	-7.47427	4.86936	0.00145083	0.0715494	672
ENSG00000287928	0	lncRNA	NA	ENSG00000287928	-7.47427	5.73244	0.00145501	0.0716503	681
ENSG00000145681	0	protein_coding	HAPLN1	ENSG00000145681	6.54504	1.28829	0.00146588	0.0719575	682
ENSG00000133640	0	protein_coding	LRRIQ1	ENSG00000133640	3.78467	1.23041	0.00147198	0.0719575	686
ENSG00000140379	0	protein_coding	BCL2A1	ENSG00000140379	6.80977	-1.85952	0.00146701	0.0719575	683
ENSG00000233502	0	lncRNA	NA	ENSG00000233502	-2.05749	2.7776	0.00147183	0.0719575	685
ENSG00000259398	0	lncRNA	NA	ENSG00000259398	0.259738	-3.85908	0.00147118	0.0719575	684
ENSG00000182310	0	protein_coding	SPACA6	ENSG00000182310	7.77084	-1.36659	0.00147599	0.0720487	687
ENSG00000163659	0	protein_coding	TIPARP	ENSG00000163659	11.0354	-0.576392	0.00148	0.0721393	688
ENSG00000108342	0	protein_coding	CSF3	ENSG00000108342	5.56302	-2.41865	0.0014869	0.0723702	689
ENSG00000159871	0	protein_coding	LYPD5	ENSG00000159871	4.72779	-1.0515	0.00149116	0.0724726	690
ENSG00000133874	0	protein_coding	RNF122	ENSG00000133874	8.20712	-0.612991	0.00150165	0.0728767	691
ENSG00000277047	0	lncRNA	NA	ENSG00000277047	-7.47427	4.79903	0.00150506	0.0729367	692
ENSG00000164683	1	protein_coding	HEY1	ENSG00000164683	8.86709	0.530248	0.00150862	0.0729968	693
ENSG00000108551	0	protein_coding	RASD1	ENSG00000108551	8.54222	-1.20989	0.00151501	0.0729968	696
ENSG00000250501	0	lncRNA	NA	ENSG00000250501	-1.03901	2.52785	0.00151241	0.0729968	694
ENSG00000254438	0	lncRNA	LINC02683	ENSG00000254438	-7.47427	4.39239	0.0015129	0.0729968	695
ENSG00000171004	0	protein_coding	HS6ST2	ENSG00000171004	4.85858	-1.49527	0.00152905	0.0734624	698
ENSG00000284946	0	protein_coding	NA	ENSG00000284946	4.80049	1.0157	0.00152808	0.0734624	697
ENSG00000143520	0	protein_coding	FLG2	ENSG00000143520	3.44975	-1.55438	0.00153328	0.0735206	699
ENSG00000205362	0	protein_coding	MT1A	ENSG00000205362	5.90444	-1.65956	0.00153465	0.0735206	700
ENSG00000048162	0	protein_coding	NOP16	ENSG00000048162	8.41245	-0.46712	0.00154748	0.0739536	701
ENSG00000259926	0	lncRNA	NA	ENSG00000259926	-0.677272	2.41952	0.0015481	0.0739536	702
ENSG00000124507	0	protein_coding	PACSIN1	ENSG00000124507	7.66249	-1.0034	0.00156099	0.074252	705
ENSG00000263655	0	lncRNA	NA	ENSG00000263655	-7.47427	4.84493	0.0015593	0.074252	703
ENSG00000232539	0	lncRNA	LINC00945	ENSG00000232539	-7.47427	-4.78204	0.00155934	0.074252	704
ENSG00000229521	0	lncRNA	MYCBP2-AS2	ENSG00000229521	0.257225	2.44385	0.00156356	0.074269	706
ENSG00000072422	0	protein_coding	RHOBTB1	ENSG00000072422	9.98954	0.345722	0.00156756	0.0743539	707
ENSG00000091136	0	protein_coding	LAMB1	ENSG00000091136	12.5321	0.386267	0.00157314	0.074408	709
ENSG00000254734	0	lncRNA	NA	ENSG00000254734	-1.89129	2.92173	0.00157313	0.074408	708
ENSG00000166796	0	protein_coding	LDHC	ENSG00000166796	2.15477	-1.99857	0.00157665	0.074469	710
ENSG00000033800	1	protein_coding	PIAS1	ENSG00000033800	11.0216	0.555808	0.00158367	0.0745903	712
ENSG00000234076	0	lncRNA	TPRG1-AS1	ENSG00000234076	3.43221	1.31386	0.00158357	0.0745903	711
ENSG00000142623	0	protein_coding	PADI1	ENSG00000142623	-7.47427	-5.55429	0.00159432	0.0749867	713
ENSG00000272243	0	lncRNA	NA	ENSG00000272243	-1.30812	2.48755	0.00160486	0.0753767	714
ENSG00000269028	0	protein_coding	MTRNR2L12	ENSG00000269028	4.82361	-1.54958	0.00161115	0.075384	715
ENSG00000181104	0	protein_coding	F2R	ENSG00000181104	9.71491	0.482907	0.00162078	0.075384	719
ENSG00000148344	0	protein_coding	PTGES	ENSG00000148344	6.62566	-0.992866	0.001623	0.075384	722
ENSG00000232057	0	lncRNA	NA	ENSG00000232057	3.02638	2.52365	0.00162001	0.075384	718
ENSG00000254686	0	lncRNA	NA	ENSG00000254686	-7.47427	5.14678	0.00161208	0.075384	716
ENSG00000228021	0	lncRNA	NA	ENSG00000228021	1.13865	1.78673	0.00162088	0.075384	720
ENSG00000264673	0	lncRNA	NA	ENSG00000264673	1.56472	2.40818	0.00162235	0.075384	721
ENSG00000288578	0	lncRNA	NA	ENSG00000288578	-7.47427	5.51575	0.00161749	0.075384	717
ENSG00000138764	0	protein_coding	CCNG2	ENSG00000138764	10.1023	0.722971	0.00163718	0.0756235	726
ENSG00000182993	0	protein_coding	C12orf60	ENSG00000182993	7.34074	0.597179	0.00163569	0.0756235	724
ENSG00000224459	0	lncRNA	SLC25A34-AS1	ENSG00000224459	-0.571183	3.10225	0.0016367	0.0756235	725
ENSG00000274331	0	lncRNA	NA	ENSG00000274331	0.333612	2.49709	0.00163317	0.0756235	723
ENSG00000258998	0	lncRNA	LINC02302	ENSG00000258998	2.12203	1.65746	0.00164294	0.0757853	727
ENSG00000146955	0	protein_coding	RAB19	ENSG00000146955	-1.6698	-2.72334	0.00164815	0.0759215	728
ENSG00000126368	1	protein_coding	NR1D1	ENSG00000126368	8.39017	-0.536768	0.00165595	0.076176	729
ENSG00000117148	0	protein_coding	ACTL8	ENSG00000117148	-7.47427	-5.46597	0.0016608	0.0761902	731
ENSG00000203593	0	lncRNA	NA	ENSG00000203593	4.41159	-1.28396	0.00166028	0.0761902	730
ENSG00000183044	0	protein_coding	ABAT	ENSG00000183044	9.75305	0.765046	0.00166676	0.076359	732
ENSG00000260542	0	lncRNA	NA	ENSG00000260542	0.427822	-2.29922	0.00167028	0.076416	733
ENSG00000253259	0	lncRNA	NA	ENSG00000253259	-7.47427	4.22247	0.00168202	0.0768483	734
ENSG00000144476	0	protein_coding	ACKR3	ENSG00000144476	10.0463	-0.635138	0.00171768	0.0775189	742
ENSG00000163617	0	protein_coding	CCDC191	ENSG00000163617	7.20165	0.706366	0.00170259	0.0775189	736
ENSG00000173193	0	protein_coding	PARP14	ENSG00000173193	10.9224	0.496287	0.0017208	0.0775189	743
ENSG00000086991	0	protein_coding	NOX4	ENSG00000086991	8.3322	1.16467	0.00171734	0.0775189	741
ENSG00000289247	0	lncRNA	NA	ENSG00000289247	-2.39458	3.05986	0.00171351	0.0775189	739
ENSG00000239941	0	lncRNA	NA	ENSG00000239941	-0.553533	2.80893	0.00172375	0.0775189	745
ENSG00000249091	0	lncRNA	NA	ENSG00000249091	-1.14179	2.90111	0.00170718	0.0775189	737
ENSG00000236102	0	lncRNA	NA	ENSG00000236102	-7.47427	5.39365	0.00170139	0.0775189	735
ENSG00000254054	0	lncRNA	NA	ENSG00000254054	0.614447	2.08405	0.00172675	0.0775189	747
ENSG00000260589	0	lncRNA	STAM-DT	ENSG00000260589	4.31987	0.829617	0.00171716	0.0775189	740
ENSG00000245059	0	lncRNA	NA	ENSG00000245059	0.583437	2.17666	0.00170844	0.0775189	738
ENSG00000228482	0	lncRNA	LINC01713	ENSG00000228482	-2.95635	-3.14556	0.00172341	0.0775189	744
ENSG00000234928	0	lncRNA	LINC01659	ENSG00000234928	-2.84482	-3.16865	0.00172611	0.0775189	746
ENSG00000169499	0	protein_coding	PLEKHA2	ENSG00000169499	11.2594	0.44509	0.00173678	0.0777609	749
ENSG00000198133	0	protein_coding	TMEM229B	ENSG00000198133	5.88811	-0.725231	0.00173603	0.0777609	748
ENSG00000279068	0	lncRNA	NA	ENSG00000279068	1.09075	1.93316	0.00174448	0.0780017	750
ENSG00000185737	0	protein_coding	NRG3	ENSG00000185737	4.02489	-1.9117	0.00175219	0.0781575	751
ENSG00000277836	0	protein_coding	NA	ENSG00000277836	-7.47427	4.675	0.00175263	0.0781575	752
ENSG00000173918	0	protein_coding	C1QTNF1	ENSG00000173918	11.7711	-0.769213	0.00175867	0.0783228	753
ENSG00000105509	0	protein_coding	HAS1	ENSG00000105509	5.67424	-1.78052	0.0017617	0.0783536	754
ENSG00000267871	0	lncRNA	ZNF460-AS1	ENSG00000267871	4.65763	0.828488	0.0017656	0.0784229	755
ENSG00000248858	0	lncRNA	FLJ46284	ENSG00000248858	4.87817	0.850684	0.00176887	0.0784642	756
ENSG00000278766	0	lncRNA	NA	ENSG00000278766	-1.79925	2.63851	0.00178027	0.0786589	758
ENSG00000226825	0	lncRNA	LINC01509	ENSG00000226825	-1.63906	2.65526	0.00178029	0.0786589	759
ENSG00000225411	0	lncRNA	NA	ENSG00000225411	-0.407072	2.32578	0.00178014	0.0786589	757
ENSG00000280395	0	lncRNA	NA	ENSG00000280395	-7.47427	-3.73258	0.00179487	0.0791988	760
ENSG00000235118	0	protein_coding	FAM237A	ENSG00000235118	3.72486	-1.67045	0.00182119	0.0797053	765
ENSG00000158467	0	protein_coding	AHCYL2	ENSG00000158467	9.04773	0.437463	0.00182286	0.0797053	766
ENSG00000095794	1	protein_coding	CREM	ENSG00000095794	10.0178	-0.526647	0.00181611	0.0797053	763
ENSG00000179588	1	protein_coding	ZFPM1	ENSG00000179588	6.16462	-1.20515	0.00181495	0.0797053	762
ENSG00000242147	0	lncRNA	LASTR	ENSG00000242147	1.00396	2.06256	0.00181799	0.0797053	764
ENSG00000286832	0	lncRNA	NA	ENSG00000286832	-1.21076	-2.6602	0.00182427	0.0797053	767
ENSG00000264196	0	lncRNA	NA	ENSG00000264196	-0.558854	-2.40756	0.00180991	0.0797053	761
ENSG00000265907	0	lncRNA	NA	ENSG00000265907	2.64936	-1.65972	0.00182537	0.0797053	768
ENSG00000275385	0	protein_coding	CCL18	ENSG00000275385	7.71843	-2.05255	0.00183304	0.0799362	769
ENSG00000288874	0	lncRNA	NA	ENSG00000288874	-2.42321	3.14355	0.00183961	0.0800479	770
ENSG00000203900	0	lncRNA	NA	ENSG00000203900	-1.32957	3.61997	0.00184037	0.0800479	771
ENSG00000182040	0	protein_coding	USH1G	ENSG00000182040	0.367398	-2.23415	0.00184737	0.0802483	772
ENSG00000264364	0	protein_coding	DYNLL2	ENSG00000264364	12.8314	-0.48511	0.00185278	0.080379	773
ENSG00000182508	0	protein_coding	LHFPL1	ENSG00000182508	4.0325	1.21619	0.00185874	0.0804253	774
ENSG00000170835	0	protein_coding	CEL	ENSG00000170835	5.37504	-1.40228	0.00185963	0.0804253	775
ENSG00000224721	0	lncRNA	NA	ENSG00000224721	-0.933616	-2.82172	0.00186104	0.0804253	776
ENSG00000184898	0	protein_coding	RBM43	ENSG00000184898	8.49282	0.658399	0.00187338	0.080834	777
ENSG00000269242	0	protein_coding	NA	ENSG00000269242	-1.99822	2.98043	0.00187532	0.080834	778
ENSG00000136244	0	protein_coding	IL6	ENSG00000136244	9.83552	-2.0188	0.00189321	0.0809925	782
ENSG00000148219	0	protein_coding	ASTN2	ENSG00000148219	8.78627	-0.996032	0.00189958	0.0809925	784
ENSG00000124212	0	protein_coding	PTGIS	ENSG00000124212	11.4434	0.831141	0.00189469	0.0809925	783
ENSG00000267952	0	protein_coding	NA	ENSG00000267952	-7.47427	4.02982	0.00190315	0.0809925	787
ENSG00000231671	0	lncRNA	LINC01307	ENSG00000231671	-7.47427	4.02982	0.00190315	0.0809925	787
ENSG00000235024	0	lncRNA	NA	ENSG00000235024	-7.47427	-4.69259	0.00188371	0.0809925	779
ENSG00000231428	0	lncRNA	LINC00396	ENSG00000231428	-7.47427	5.41051	0.00188901	0.0809925	780
ENSG00000258829	0	lncRNA	NA	ENSG00000258829	-7.47427	4.02982	0.00190315	0.0809925	787
ENSG00000286232	0	lncRNA	NA	ENSG00000286232	-0.621283	-3.15557	0.0018921	0.0809925	781
ENSG00000272977	0	lncRNA	NA	ENSG00000272977	6.04844	-0.543726	0.00190064	0.0809925	785
ENSG00000153234	1	protein_coding	NR4A2	ENSG00000153234	9.78115	-1.22141	0.00191651	0.0814355	789
ENSG00000225899	0	protein_coding	FRG2B	ENSG00000225899	-7.47427	-4.9743	0.00191887	0.0814355	790
ENSG00000173848	0	protein_coding	NET1	ENSG00000173848	10.0872	0.754909	0.00192084	0.0814355	791
ENSG00000244345	0	lncRNA	NA	ENSG00000244345	-2.92275	3.16936	0.00192928	0.0816898	792
ENSG00000286913	0	lncRNA	NA	ENSG00000286913	3.40992	1.5377	0.00194035	0.0820161	793
ENSG00000282965	0	lncRNA	NA	ENSG00000282965	-1.86496	-2.95266	0.00194188	0.0820161	794
ENSG00000231714	0	lncRNA	NA	ENSG00000231714	-7.47427	-5.29605	0.00196493	0.0828853	795
ENSG00000230316	0	lncRNA	FEZF1-AS1	ENSG00000230316	1.37538	1.80375	0.00197527	0.083217	796
ENSG00000271234	0	lncRNA	NA	ENSG00000271234	-0.113791	2.29991	0.00197843	0.0832454	797
ENSG00000112562	0	protein_coding	SMOC2	ENSG00000112562	10.6476	1.09719	0.00198296	0.0833315	798
ENSG00000129295	0	protein_coding	DNAAF11	ENSG00000129295	6.81621	0.690329	0.002002	0.0840263	799
ENSG00000204624	0	protein_coding	DISP3	ENSG00000204624	-0.829763	-2.35183	0.00201236	0.0843557	800
ENSG00000225913	0	lncRNA	NA	ENSG00000225913	-2.5333	3.53008	0.00207029	0.0866757	801
ENSG00000175832	1	protein_coding	ETV4	ENSG00000175832	5.57088	1.81399	0.00209446	0.0873078	803
ENSG00000093072	0	protein_coding	ADA2	ENSG00000093072	10.7746	0.575392	0.0020958	0.0873078	805
ENSG00000272870	0	lncRNA	SAP30-DT	ENSG00000272870	6.83272	0.62346	0.00208838	0.0873078	802
ENSG00000275286	0	lncRNA	NA	ENSG00000275286	-2.55505	2.66186	0.00209472	0.0873078	804
ENSG00000196616	0	protein_coding	ADH1B	ENSG00000196616	13.9068	1.07222	0.00210161	0.0874338	806
ENSG00000267774	0	lncRNA	NA	ENSG00000267774	-0.666873	2.64068	0.00210404	0.0874338	807
ENSG00000204248	0	protein_coding	COL11A2	ENSG00000204248	6.0789	-0.866488	0.00211338	0.0877131	808
ENSG00000256660	0	protein_coding	CLEC12B	ENSG00000256660	4.07548	1.20581	0.00212662	0.0881535	809
ENSG00000152503	0	protein_coding	TRIM36	ENSG00000152503	4.96062	1.49388	0.00213293	0.088158	810
ENSG00000278615	0	protein_coding	C11orf98	ENSG00000278615	-1.635	-2.73156	0.00213374	0.088158	811
ENSG00000169877	0	protein_coding	AHSP	ENSG00000169877	-1.08959	-2.5701	0.00213461	0.088158	812
ENSG00000225975	0	lncRNA	LINC01534	ENSG00000225975	6.49326	0.528809	0.00214045	0.0882901	813
ENSG00000157766	0	protein_coding	ACAN	ENSG00000157766	5.70768	2.3167	0.00215566	0.0887025	814
ENSG00000183629	0	protein_coding	GOLGA8G	ENSG00000183629	-7.47427	5.04554	0.00216312	0.0887025	816
ENSG00000253357	0	lncRNA	NA	ENSG00000253357	-1.88623	-2.7937	0.00216631	0.0887025	818
ENSG00000256321	0	lncRNA	NA	ENSG00000256321	-2.6809	-5.04024	0.00216631	0.0887025	819
ENSG00000274379	0	lncRNA	NA	ENSG00000274379	-7.47427	5.04554	0.00216312	0.0887025	816
ENSG00000265046	0	lncRNA	NA	ENSG00000265046	-7.47427	5.04554	0.00216312	0.0887025	816
ENSG00000198763	0	protein_coding	MT-ND2	ENSG00000198763	20.1803	-1.71131	0.00217095	0.088784	820
ENSG00000153789	0	protein_coding	CIBAR2	ENSG00000153789	-1.76695	3.46607	0.0021894	0.0893204	821
ENSG00000283973	0	lncRNA	NA	ENSG00000283973	-1.09818	2.93689	0.0021894	0.0893204	822
ENSG00000281120	0	lncRNA	NA	ENSG00000281120	-0.332152	2.64476	0.00219325	0.089369	823
ENSG00000113070	0	protein_coding	HBEGF	ENSG00000113070	10.1089	-0.534939	0.00220238	0.0896322	824
ENSG00000108947	0	protein_coding	EFNB3	ENSG00000108947	5.18664	-1.54236	0.00221478	0.0899127	826
ENSG00000273100	0	lncRNA	NA	ENSG00000273100	1.59213	-1.77644	0.00221732	0.0899127	827
ENSG00000279110	0	lncRNA	NA	ENSG00000279110	3.35644	-2.07248	0.00221329	0.0899127	825
ENSG00000171291	1	protein_coding	ZNF439	ENSG00000171291	8.3592	0.461329	0.00222852	0.0900403	830
ENSG00000246090	0	lncRNA	NA	ENSG00000246090	5.9844	0.966744	0.00222668	0.0900403	829
ENSG00000259426	0	lncRNA	KIF23-AS1	ENSG00000259426	2.98666	1.84458	0.00222483	0.0900403	828
ENSG00000143479	0	protein_coding	DYRK3	ENSG00000143479	9.91294	-0.432095	0.002298	0.0900677	837
ENSG00000244122	0	protein_coding	UGT1A7	ENSG00000244122	-7.47427	-4.41219	0.00231513	0.0900677	846
ENSG00000154764	0	protein_coding	WNT7A	ENSG00000154764	-7.47427	-2.26086	0.00231513	0.0900677	841
ENSG00000173389	0	protein_coding	IQCF1	ENSG00000173389	-7.47427	-3.4524	0.00231513	0.0900677	842
ENSG00000170801	0	protein_coding	HTRA3	ENSG00000170801	10.6833	-0.882589	0.00230499	0.0900677	840
ENSG00000189184	0	protein_coding	PCDH18	ENSG00000189184	9.51697	0.671418	0.00228563	0.0900677	835
ENSG00000278588	0	protein_coding	H2BC10	ENSG00000278588	-7.47427	-4.86176	0.00231513	0.0900677	857
ENSG00000167771	1	protein_coding	RCOR2	ENSG00000167771	6.07027	-0.991772	0.00231514	0.0900677	862
ENSG00000150201	0	protein_coding	FXYD4	ENSG00000150201	-7.47427	-4.64313	0.00231513	0.0900677	852
ENSG00000184110	0	protein_coding	EIF3C	ENSG00000184110	8.0259	0.559801	0.00230122	0.0900677	838
ENSG00000276023	0	protein_coding	DUSP14	ENSG00000276023	8.57412	-0.472587	0.0022717	0.0900677	833
ENSG00000099860	0	protein_coding	GADD45B	ENSG00000099860	10.7517	-1.01677	0.00229718	0.0900677	836
ENSG00000212123	0	protein_coding	PRR22	ENSG00000212123	4.21438	-2.56183	0.00227246	0.0900677	834
ENSG00000284692	0	lncRNA	NA	ENSG00000284692	-7.47427	-4.97825	0.00231513	0.0900677	859
ENSG00000228044	0	lncRNA	NA	ENSG00000228044	0.442072	2.36674	0.00230486	0.0900677	839
ENSG00000224099	0	lncRNA	NA	ENSG00000224099	-7.47427	-4.61326	0.00231513	0.0900677	850
ENSG00000223941	0	lncRNA	LINC01014	ENSG00000223941	-7.47427	-4.70333	0.00231513	0.0900677	853
ENSG00000286321	0	lncRNA	NA	ENSG00000286321	-0.0103842	-2.49852	0.00225796	0.0900677	832
ENSG00000249877	0	lncRNA	NA	ENSG00000249877	-7.47427	-4.10569	0.00231513	0.0900677	844
ENSG00000250855	0	lncRNA	NA	ENSG00000250855	-7.47427	-5.18952	0.00231513	0.0900677	861
ENSG00000248783	0	lncRNA	NA	ENSG00000248783	-7.47427	-4.78947	0.00231513	0.0900677	855
ENSG00000251294	0	lncRNA	NA	ENSG00000251294	-7.47427	-4.78166	0.00231513	0.0900677	854
ENSG00000288805	0	lncRNA	NA	ENSG00000288805	-7.47427	-5.1837	0.00231513	0.0900677	860
ENSG00000254687	0	lncRNA	NA	ENSG00000254687	-7.47427	-3.55681	0.00231513	0.0900677	843
ENSG00000227121	0	lncRNA	LINC02672	ENSG00000227121	-7.47427	-4.1442	0.00231513	0.0900677	845
ENSG00000230229	0	lncRNA	NA	ENSG00000230229	-7.47427	-4.42941	0.00231513	0.0900677	847
ENSG00000205488	0	lncRNA	CALML3-AS1	ENSG00000205488	3.00125	1.52114	0.00223846	0.0900677	831
ENSG00000257762	0	lncRNA	LINC02401	ENSG00000257762	-7.47427	-4.47347	0.00231513	0.0900677	848
ENSG00000289495	0	lncRNA	NA	ENSG00000289495	-7.47427	-4.8297	0.00231513	0.0900677	856
ENSG00000285663	0	lncRNA	NA	ENSG00000285663	-7.47427	-4.90585	0.00231513	0.0900677	858
ENSG00000233635	0	lncRNA	NA	ENSG00000233635	-7.47427	-4.47674	0.00231513	0.0900677	849
ENSG00000266196	0	lncRNA	NA	ENSG00000266196	-7.47427	-4.6223	0.00231513	0.0900677	851
ENSG00000152642	0	protein_coding	GPD1L	ENSG00000152642	14.0352	0.637263	0.00232351	0.0902858	863
ENSG00000270074	0	lncRNA	NA	ENSG00000270074	2.0646	-1.6045	0.00232614	0.0902858	864
ENSG00000119711	0	protein_coding	ALDH6A1	ENSG00000119711	11.3237	0.727783	0.00233918	0.09068	865
ENSG00000251301	0	lncRNA	LINC02384	ENSG00000251301	6.26781	-2.13201	0.0023417	0.09068	866
ENSG00000081985	0	protein_coding	IL12RB2	ENSG00000081985	5.5252	0.909926	0.00234499	0.0907025	867
ENSG00000166840	0	protein_coding	GLYATL1	ENSG00000166840	0.725075	-1.93481	0.00235865	0.0911259	868
ENSG00000267723	0	lncRNA	NA	ENSG00000267723	-1.82147	-3.90783	0.00237873	0.091796	869
ENSG00000124882	0	protein_coding	EREG	ENSG00000124882	8.25102	-1.80972	0.00238482	0.0918248	870
ENSG00000206073	0	protein_coding	SERPINB4	ENSG00000206073	0.728583	-2.58788	0.00238495	0.0918248	871
ENSG00000259065	0	lncRNA	NA	ENSG00000259065	6.69046	0.717366	0.00239225	0.0920002	872
ENSG00000145246	0	protein_coding	ATP10D	ENSG00000145246	10.087	0.592868	0.00240464	0.0923705	873
ENSG00000182107	0	protein_coding	TMEM30B	ENSG00000182107	7.42803	1.35577	0.00241779	0.0927694	874
ENSG00000001617	0	protein_coding	SEMA3F	ENSG00000001617	8.22347	-0.779574	0.00243369	0.0932729	875
ENSG00000225632	0	lncRNA	NA	ENSG00000225632	-1.87712	-2.61394	0.00243793	0.0933196	876
ENSG00000248489	0	lncRNA	CHD1-DT	ENSG00000248489	6.80451	0.503827	0.00244047	0.0933196	877
ENSG00000275426	0	lncRNA	NA	ENSG00000275426	2.64991	1.31801	0.00244436	0.0933618	878
ENSG00000162620	0	protein_coding	LRRIQ3	ENSG00000162620	4.65552	1.01125	0.00247342	0.0936649	880
ENSG00000239389	0	protein_coding	PCDHA13	ENSG00000239389	-2.88855	-3.20587	0.0024881	0.0936649	885
ENSG00000172738	0	protein_coding	TMEM217	ENSG00000172738	3.65899	-1.2144	0.00247759	0.0936649	881
ENSG00000283071	0	protein_coding	LBHD2	ENSG00000283071	-3.86834	-3.31342	0.0024881	0.0936649	887
ENSG00000129455	0	protein_coding	KLK8	ENSG00000129455	-3.63812	-3.77386	0.0024881	0.0936649	888
ENSG00000260990	0	lncRNA	NA	ENSG00000260990	-2.70118	-2.58376	0.0024881	0.0936649	883
ENSG00000237520	0	lncRNA	NA	ENSG00000237520	-3.77594	-4.85016	0.0024881	0.0936649	890
ENSG00000272865	0	lncRNA	NA	ENSG00000272865	1.16822	2.2298	0.00246292	0.0936649	879
ENSG00000229400	0	lncRNA	CNIH3-AS1	ENSG00000229400	-3.02264	-3.81276	0.0024881	0.0936649	889
ENSG00000237720	0	lncRNA	NA	ENSG00000237720	-2.82231	-3.31349	0.0024881	0.0936649	886
ENSG00000288831	0	lncRNA	NA	ENSG00000288831	-2.15935	3.09863	0.00248861	0.0936649	891
ENSG00000236466	0	lncRNA	NA	ENSG00000236466	6.50473	0.803001	0.00248668	0.0936649	882
ENSG00000254467	0	lncRNA	NA	ENSG00000254467	-2.60967	-2.79773	0.0024881	0.0936649	884
ENSG00000188674	0	protein_coding	C2orf80	ENSG00000188674	-3.1966	3.51944	0.0025426	0.0936991	904
ENSG00000213759	0	protein_coding	UGT2B11	ENSG00000213759	-2.92735	3.23931	0.0025426	0.0936991	901
ENSG00000081041	0	protein_coding	CXCL2	ENSG00000081041	9.92809	-1.14967	0.00251799	0.0936991	897
ENSG00000175567	0	protein_coding	UCP2	ENSG00000175567	8.51726	-0.603114	0.002503	0.0936991	894
ENSG00000178363	0	protein_coding	CALML3	ENSG00000178363	-2.24711	3.7944	0.0025426	0.0936991	906
ENSG00000173213	0	protein_coding	TUBB8B	ENSG00000173213	-1.65146	-2.69731	0.00249812	0.0936991	892
ENSG00000235054	0	lncRNA	LINC01777	ENSG00000235054	-3.80198	5.89107	0.0025426	0.0936991	908
ENSG00000233589	0	lncRNA	NA	ENSG00000233589	-2.23168	2.45633	0.00253401	0.0936991	898
ENSG00000203729	0	lncRNA	LINC00272	ENSG00000203729	-2.40445	3.0772	0.0025426	0.0936991	900
ENSG00000231365	0	lncRNA	WARS2-AS1	ENSG00000231365	8.32968	0.375927	0.00251046	0.0936991	895
ENSG00000285548	0	lncRNA	NA	ENSG00000285548	-2.84212	2.89185	0.0025426	0.0936991	899
ENSG00000289233	0	lncRNA	NA	ENSG00000289233	-2.95354	4.00556	0.0025426	0.0936991	905
ENSG00000228714	0	lncRNA	NA	ENSG00000228714	-2.70965	3.45245	0.0025426	0.0936991	903
ENSG00000229205	0	lncRNA	LINC00200	ENSG00000229205	2.0114	-2.42036	0.00250103	0.0936991	893
ENSG00000279797	0	lncRNA	LINC02339	ENSG00000279797	-3.73498	6.02509	0.0025426	0.0936991	910
ENSG00000266729	0	lncRNA	DSG1-AS1	ENSG00000266729	-2.84958	3.39485	0.0025426	0.0936991	902
ENSG00000223660	0	lncRNA	NA	ENSG00000223660	-3.88944	5.71615	0.0025426	0.0936991	907
ENSG00000228318	0	lncRNA	NA	ENSG00000228318	-3.78351	5.92802	0.0025426	0.0936991	909
ENSG00000280109	0	lncRNA	PLAC4	ENSG00000280109	4.89543	-1.72314	0.00251574	0.0936991	896
ENSG00000277475	0	protein_coding	NA	ENSG00000277475	1.21618	-2.309	0.00256374	0.0943744	911
ENSG00000165071	0	protein_coding	TMEM71	ENSG00000165071	10.0776	0.726115	0.00256785	0.094422	912
ENSG00000135253	0	protein_coding	KCP	ENSG00000135253	6.22586	-1.23027	0.00257664	0.0944468	914
ENSG00000122694	0	protein_coding	GLIPR2	ENSG00000122694	8.97911	-0.598998	0.00257256	0.0944468	913
ENSG00000197632	0	protein_coding	SERPINB2	ENSG00000197632	6.46137	-2.94742	0.00257697	0.0944468	915
ENSG00000206077	0	protein_coding	ZDHHC11B	ENSG00000206077	9.18188	-1.24064	0.00258941	0.0947989	916
ENSG00000288473	0	lncRNA	NA	ENSG00000288473	-2.95168	-2.1137	0.00262291	0.0959209	917
ENSG00000151779	0	protein_coding	NBAS	ENSG00000151779	10.5644	0.417449	0.00264631	0.0964607	920
ENSG00000177042	0	protein_coding	TMEM80	ENSG00000177042	7.93721	0.456079	0.00264479	0.0964607	919
ENSG00000225752	0	lncRNA	NA	ENSG00000225752	-1.36303	-2.52543	0.00264114	0.0964607	918
ENSG00000160785	0	protein_coding	SLC25A44	ENSG00000160785	9.69353	-0.323862	0.00268273	0.0973092	924
ENSG00000214160	0	protein_coding	ALG3	ENSG00000214160	7.96465	-0.638823	0.0026866	0.0973092	925
ENSG00000185803	0	protein_coding	SLC52A2	ENSG00000185803	6.68718	-0.862527	0.00268124	0.0973092	923
ENSG00000059804	0	protein_coding	SLC2A3	ENSG00000059804	10.5321	-0.918097	0.00268989	0.0973092	927
ENSG00000240505	0	protein_coding	TNFRSF13B	ENSG00000240505	-2.91663	3.66178	0.00268733	0.0973092	926
ENSG00000253284	0	lncRNA	NA	ENSG00000253284	5.93073	-1.86495	0.00267618	0.0973092	922
ENSG00000266936	0	lncRNA	NA	ENSG00000266936	0.354508	-1.94693	0.00267334	0.0973092	921
ENSG00000140932	0	protein_coding	CMTM2	ENSG00000140932	2.27086	-1.95245	0.00269607	0.0974274	928
ENSG00000189367	0	protein_coding	KIAA0408	ENSG00000189367	2.66206	1.9679	0.00269956	0.0974484	929
ENSG00000286508	0	lncRNA	NA	ENSG00000286508	3.3047	-1.52452	0.00270557	0.0975607	930
ENSG00000150991	0	protein_coding	UBC	ENSG00000150991	14.6183	-0.499293	0.0027124	0.097597	932
ENSG00000150361	0	protein_coding	KLHL1	ENSG00000150361	-2.00746	2.50298	0.00271097	0.097597	931
ENSG00000136492	0	protein_coding	BRIP1	ENSG00000136492	4.06313	1.18495	0.00274375	0.0986191	933
ENSG00000287150	0	lncRNA	NA	ENSG00000287150	0.802565	2.63003	0.0027869	0.100063	934
ENSG00000203877	0	protein_coding	RIPPLY2	ENSG00000203877	0.598189	-2.06477	0.00279408	0.100082	935
ENSG00000103888	0	protein_coding	CEMIP	ENSG00000103888	6.22548	0.810314	0.00279611	0.100082	936
ENSG00000203645	0	lncRNA	LINC00501	ENSG00000203645	4.10399	1.52715	0.00280535	0.100082	940
ENSG00000230174	0	lncRNA	LINC01149	ENSG00000230174	-1.14151	2.62979	0.00279652	0.100082	937
ENSG00000232445	0	lncRNA	EMSLR	ENSG00000232445	0.428447	-2.48572	0.00280259	0.100082	939
ENSG00000226206	0	lncRNA	NA	ENSG00000226206	-1.68231	-3.27306	0.00280107	0.100082	938
ENSG00000254485	0	lncRNA	NA	ENSG00000254485	2.05915	1.66488	0.00281763	0.100331	941
ENSG00000263547	0	lncRNA	NA	ENSG00000263547	-0.223387	-2.20232	0.00281831	0.100331	942
ENSG00000006468	1	protein_coding	ETV1	ENSG00000006468	11.5707	0.636621	0.00282381	0.10042	943
ENSG00000187094	0	protein_coding	CCK	ENSG00000187094	-1.98936	-2.88213	0.00284159	0.100851	944
ENSG00000287914	0	lncRNA	NA	ENSG00000287914	1.31392	-1.90591	0.00284309	0.100851	945
ENSG00000255970	0	lncRNA	LINC02421	ENSG00000255970	3.69679	1.33299	0.00284494	0.100851	946
ENSG00000080709	0	protein_coding	KCNN2	ENSG00000080709	8.84017	-0.705	0.00285912	0.101247	947
ENSG00000197057	0	protein_coding	DTHD1	ENSG00000197057	3.54241	1.4173	0.00289292	0.102126	949
ENSG00000118762	0	protein_coding	PKD2	ENSG00000118762	11.5254	0.920501	0.00289067	0.102126	948
ENSG00000227634	0	lncRNA	LINC01714	ENSG00000227634	-0.0214801	-2.02862	0.00289309	0.102126	950
ENSG00000055483	0	protein_coding	USP36	ENSG00000055483	9.52371	-0.396558	0.0029053	0.102449	951
ENSG00000166106	0	protein_coding	ADAMTS15	ENSG00000166106	9.66857	-0.642071	0.00292741	0.10312	952
ENSG00000116874	0	protein_coding	WARS2	ENSG00000116874	8.84265	0.370449	0.00295479	0.103383	957
ENSG00000163596	0	protein_coding	ICA1L	ENSG00000163596	9.83422	0.508524	0.00297762	0.103383	965
ENSG00000078098	0	protein_coding	FAP	ENSG00000078098	7.1061	1.49753	0.00297802	0.103383	966
ENSG00000163739	0	protein_coding	CXCL1	ENSG00000163739	8.00594	-1.79661	0.00296628	0.103383	961
ENSG00000112164	0	protein_coding	GLP1R	ENSG00000112164	8.5132	-1.08452	0.00294655	0.103383	954
ENSG00000197903	0	protein_coding	H2BC12	ENSG00000197903	7.21425	-0.633624	0.00294526	0.103383	953
ENSG00000125124	0	protein_coding	BBS2	ENSG00000125124	9.92538	0.347419	0.00295356	0.103383	956
ENSG00000011422	0	protein_coding	PLAUR	ENSG00000011422	7.77095	-0.965507	0.00296036	0.103383	959
ENSG00000167470	0	protein_coding	MIDN	ENSG00000167470	10.2889	-0.50447	0.00297402	0.103383	964
ENSG00000273373	0	lncRNA	NA	ENSG00000273373	8.13974	0.611191	0.00295564	0.103383	958
ENSG00000236740	0	lncRNA	NA	ENSG00000236740	4.05387	1.33161	0.00296954	0.103383	963
ENSG00000255136	0	lncRNA	TPBGL-AS1	ENSG00000255136	2.18237	1.86008	0.00294902	0.103383	955
ENSG00000264174	0	lncRNA	NA	ENSG00000264174	-0.1874	0.966814	0.00296826	0.103383	962
ENSG00000283209	0	lncRNA	NA	ENSG00000283209	0.287194	2.14447	0.00296625	0.103383	960
ENSG00000184270	0	protein_coding	H2AC21	ENSG00000184270	-1.05719	-2.54048	0.00301466	0.104439	968
ENSG00000103351	0	protein_coding	CLUAP1	ENSG00000103351	9.20941	0.296004	0.00301307	0.104439	967
ENSG00000286280	0	lncRNA	NA	ENSG00000286280	2.06433	-1.60578	0.00302112	0.104554	969
ENSG00000231829	0	lncRNA	NA	ENSG00000231829	2.40351	-3.10708	0.00302864	0.104707	970
ENSG00000143319	0	protein_coding	ISG20L2	ENSG00000143319	9.01628	-0.361882	0.00310155	0.105008	978
ENSG00000267561	0	protein_coding	NA	ENSG00000267561	-7.47427	4.88342	0.00319704	0.105008	1005
ENSG00000244405	1	protein_coding	ETV5	ENSG00000244405	9.3311	0.710761	0.00307244	0.105008	974
ENSG00000171476	1	protein_coding	HOPX	ENSG00000171476	9.13101	-1.1516	0.00316523	0.105008	986
ENSG00000171560	0	protein_coding	FGA	ENSG00000171560	-7.47427	4.84589	0.00319704	0.105008	1003
ENSG00000177679	0	protein_coding	SRRM3	ENSG00000177679	8.01228	-0.972073	0.00318023	0.105008	987
ENSG00000285953	0	protein_coding	NA	ENSG00000285953	-7.47427	4.85173	0.00319704	0.105008	1004
ENSG00000206579	0	protein_coding	XKR4	ENSG00000206579	7.30573	-1.09398	0.00308595	0.105008	977
ENSG00000179041	0	protein_coding	RRS1	ENSG00000179041	7.87904	-0.545404	0.00304501	0.105008	971
ENSG00000104499	0	protein_coding	GML	ENSG00000104499	-7.47427	4.99502	0.00319704	0.105008	1011
ENSG00000198169	1	protein_coding	ZNF251	ENSG00000198169	9.03755	0.349221	0.0031109	0.105008	982
ENSG00000188691	0	protein_coding	OR56A5	ENSG00000188691	-7.47427	5.06268	0.00319704	0.105008	1013
ENSG00000262406	0	protein_coding	MMP12	ENSG00000262406	-0.0141084	2.67298	0.00307413	0.105008	975
ENSG00000205329	0	protein_coding	OR6C3	ENSG00000205329	-7.47427	4.80226	0.00319704	0.105008	1001
ENSG00000165533	0	protein_coding	TTC8	ENSG00000165533	8.55714	0.427035	0.00310842	0.105008	981
ENSG00000103089	0	protein_coding	FA2H	ENSG00000103089	2.28461	-1.6858	0.00307568	0.105008	976
ENSG00000275722	0	protein_coding	LYZL6	ENSG00000275722	-7.47427	3.80743	0.00319704	0.105008	991
ENSG00000108244	0	protein_coding	KRT23	ENSG00000108244	0.627999	-1.98031	0.00318049	0.105008	988
ENSG00000204913	0	protein_coding	LRRC3C	ENSG00000204913	-1.30979	-3.36167	0.00319387	0.105008	989
ENSG00000288631	0	protein_coding	NA	ENSG00000288631	-7.47427	3.80743	0.00319704	0.105008	991
ENSG00000223883	0	lncRNA	LINC01707	ENSG00000223883	-7.47427	5.44944	0.00319704	0.105008	1021
ENSG00000234225	0	lncRNA	NA	ENSG00000234225	-7.47427	4.95665	0.00319704	0.105008	1007
ENSG00000287979	0	lncRNA	NA	ENSG00000287979	-0.105959	-2.50312	0.00310216	0.105008	979
ENSG00000287831	0	lncRNA	NA	ENSG00000287831	-7.47427	5.27894	0.00319704	0.105008	1017
ENSG00000289610	0	lncRNA	NA	ENSG00000289610	-7.47427	4.98286	0.00319704	0.105008	1009
ENSG00000231918	0	lncRNA	NA	ENSG00000231918	-7.47427	5.16871	0.00319704	0.105008	1015
ENSG00000224814	0	lncRNA	NA	ENSG00000224814	-7.47427	5.2219	0.00319704	0.105008	1016
ENSG00000225979	0	lncRNA	NA	ENSG00000225979	-7.47427	4.82334	0.00319704	0.105008	1002
ENSG00000287882	0	lncRNA	NA	ENSG00000287882	-7.47427	4.9089	0.00319704	0.105008	1006
ENSG00000282950	0	lncRNA	NA	ENSG00000282950	-7.47427	5.11513	0.00319704	0.105008	1014
ENSG00000234111	0	lncRNA	LINC02433	ENSG00000234111	-7.47427	4.25997	0.00319704	0.105008	994.5
ENSG00000251391	0	lncRNA	NA	ENSG00000251391	6.01278	1.15134	0.00306782	0.105008	973
ENSG00000253315	0	lncRNA	LINC01932	ENSG00000253315	-2.82775	-2.19763	0.00314772	0.105008	984
ENSG00000286564	0	lncRNA	NA	ENSG00000286564	-7.47427	4.6697	0.00319704	0.105008	998
ENSG00000287473	0	lncRNA	NA	ENSG00000287473	-7.47427	4.78771	0.00319704	0.105008	999
ENSG00000286339	0	lncRNA	NA	ENSG00000286339	4.85965	1.39457	0.00311759	0.105008	983
ENSG00000230831	0	lncRNA	NA	ENSG00000230831	-7.47427	5.28016	0.00319704	0.105008	1018
ENSG00000286939	0	lncRNA	NA	ENSG00000286939	-7.47427	4.98684	0.00319704	0.105008	1010
ENSG00000253143	0	lncRNA	NA	ENSG00000253143	-7.47427	4.78782	0.00319704	0.105008	1000
ENSG00000254008	0	lncRNA	LINC00051	ENSG00000254008	-7.47427	4.63833	0.00319704	0.105008	997
ENSG00000286375	0	lncRNA	NA	ENSG00000286375	-1.01238	2.62373	0.00315109	0.105008	985
ENSG00000255117	0	lncRNA	LINC02546	ENSG00000255117	-7.47427	5.03207	0.00319704	0.105008	1012
ENSG00000256972	0	lncRNA	NA	ENSG00000256972	0.0622612	-2.0158	0.00310821	0.105008	980
ENSG00000229664	0	lncRNA	NA	ENSG00000229664	1.50906	-3.08128	0.00306613	0.105008	972
ENSG00000287420	0	lncRNA	NA	ENSG00000287420	-7.47427	4.96462	0.00319704	0.105008	1008
ENSG00000229437	0	lncRNA	LINC00366	ENSG00000229437	-7.47427	5.33636	0.00319704	0.105008	1020
ENSG00000204398	0	lncRNA	NA	ENSG00000204398	-7.47427	4.25997	0.00319704	0.105008	994.5
ENSG00000261789	0	lncRNA	NA	ENSG00000261789	-7.47427	5.31264	0.00319704	0.105008	1019
ENSG00000261810	0	lncRNA	NA	ENSG00000261810	-7.47427	4.40347	0.00319704	0.105008	996
ENSG00000265400	0	lncRNA	NA	ENSG00000265400	-7.47427	3.80743	0.00319704	0.105008	991
ENSG00000226510	0	lncRNA	UPK1A-AS1	ENSG00000226510	-7.47427	4.0834	0.00319704	0.105008	993
ENSG00000286600	0	lncRNA	NA	ENSG00000286600	8.73469	-1.61737	0.00320806	0.105267	1022
ENSG00000022355	0	protein_coding	GABRA1	ENSG00000022355	-1.36652	-2.615	0.00321387	0.105354	1023
ENSG00000167759	0	protein_coding	KLK13	ENSG00000167759	0.5578	-1.82379	0.00323685	0.105797	1026
ENSG00000285654	0	lncRNA	NA	ENSG00000285654	-0.227092	2.59072	0.00323567	0.105797	1025
ENSG00000276269	0	lncRNA	NA	ENSG00000276269	0.257819	2.45228	0.00323369	0.105797	1024
ENSG00000112599	0	protein_coding	GUCA1B	ENSG00000112599	5.78101	0.660005	0.00326528	0.106437	1027
ENSG00000186767	0	protein_coding	SPIN4	ENSG00000186767	6.7555	0.896012	0.00326593	0.106437	1028
ENSG00000286689	0	lncRNA	NA	ENSG00000286689	2.69416	-1.84852	0.00326596	0.106437	1029
ENSG00000253733	0	lncRNA	LZTS1-AS1	ENSG00000253733	-1.66985	-2.59423	0.00327158	0.106517	1030
ENSG00000081059	1	protein_coding	TCF7	ENSG00000081059	6.25296	-0.617024	0.00328224	0.10676	1031
ENSG00000257839	0	lncRNA	PHLDA1-DT	ENSG00000257839	3.30802	1.11541	0.00328742	0.106825	1032
ENSG00000143127	0	protein_coding	ITGA10	ENSG00000143127	9.05072	1.41792	0.00329891	0.107095	1033
ENSG00000253471	0	lncRNA	NA	ENSG00000253471	-1.14819	2.49062	0.00330784	0.107281	1034
ENSG00000160789	0	protein_coding	LMNA	ENSG00000160789	11.8114	-0.548662	0.00332873	0.107569	1037
ENSG00000234616	0	protein_coding	JRK	ENSG00000234616	8.83337	-0.513174	0.00332428	0.107569	1035
ENSG00000270362	0	lncRNA	HMGN3-AS1	ENSG00000270362	7.24823	-0.51665	0.00332753	0.107569	1036
ENSG00000286107	0	lncRNA	NA	ENSG00000286107	-0.580973	2.54309	0.00332954	0.107569	1038
ENSG00000157833	0	protein_coding	GAREM2	ENSG00000157833	6.34723	-0.76065	0.00335095	0.108156	1039
ENSG00000180354	0	protein_coding	MTURN	ENSG00000180354	11.1314	0.446771	0.00335497	0.108182	1040
ENSG00000185056	0	protein_coding	C5orf47	ENSG00000185056	2.81998	1.51099	0.00335917	0.108213	1041
ENSG00000165548	0	protein_coding	TMEM63C	ENSG00000165548	3.83701	2.07892	0.00339222	0.109068	1043
ENSG00000287949	0	lncRNA	NA	ENSG00000287949	-3.03614	-2.619	0.00339183	0.109068	1042
ENSG00000125144	0	protein_coding	MT1G	ENSG00000125144	3.22557	-2.11447	0.00339773	0.109141	1044
ENSG00000181026	0	protein_coding	AEN	ENSG00000181026	7.68913	-0.583935	0.00341036	0.109414	1045
ENSG00000234418	0	lncRNA	NA	ENSG00000234418	4.99878	1.04146	0.00341276	0.109414	1046
ENSG00000257989	0	lncRNA	NA	ENSG00000257989	-0.182446	-2.20635	0.00341772	0.109468	1047
ENSG00000248483	1	protein_coding	POU5F2	ENSG00000248483	3.07141	-1.45189	0.00343954	0.109648	1051
ENSG00000133816	0	protein_coding	MICAL2	ENSG00000133816	11.3049	0.601337	0.00343967	0.109648	1052
ENSG00000237975	0	lncRNA	FLG-AS1	ENSG00000237975	7.28255	-0.632167	0.00343746	0.109648	1050
ENSG00000235158	0	lncRNA	NA	ENSG00000235158	-1.19939	2.5597	0.00342877	0.109648	1048
ENSG00000267549	0	lncRNA	ZSCAN5A-AS1	ENSG00000267549	4.24576	1.19635	0.00343371	0.109648	1049
ENSG00000232679	0	lncRNA	LINC01705	ENSG00000232679	-2.55554	2.91679	0.00345244	0.109742	1053
ENSG00000248505	0	lncRNA	LINC02380	ENSG00000248505	-3.02672	5.44159	0.00345244	0.109742	1055
ENSG00000246790	0	lncRNA	SORL1-AS1	ENSG00000246790	-3.19039	5.11425	0.00345244	0.109742	1054
ENSG00000287100	0	lncRNA	NA	ENSG00000287100	4.70406	0.830173	0.00345651	0.109767	1056
ENSG00000175899	0	protein_coding	A2M	ENSG00000175899	14.956	0.60993	0.00346185	0.109814	1057
ENSG00000204709	0	lncRNA	LINC01556	ENSG00000204709	-0.0469289	2.55176	0.00346781	0.109814	1059
ENSG00000275830	0	lncRNA	NA	ENSG00000275830	4.19147	1.5488	0.00346496	0.109814	1058
ENSG00000265533	0	lncRNA	DSEL-AS1	ENSG00000265533	-0.873071	2.47582	0.00348182	0.110154	1060
ENSG00000265163	0	lncRNA	CDRT8	ENSG00000265163	1.2575	2.31644	0.00349002	0.110309	1061
ENSG00000150938	0	protein_coding	CRIM1	ENSG00000150938	11.9714	0.748975	0.0034996	0.110508	1062
ENSG00000240344	0	protein_coding	PPIL3	ENSG00000240344	9.31072	0.381686	0.00352155	0.110784	1066
ENSG00000185960	1	protein_coding	SHOX	ENSG00000185960	-1.45957	2.26627	0.00351526	0.110784	1064
ENSG00000241956	0	lncRNA	NA	ENSG00000241956	-0.3215	-2.8326	0.00352035	0.110784	1065
ENSG00000204949	0	lncRNA	FAM83A-AS1	ENSG00000204949	-2.45058	3.95001	0.00351456	0.110784	1063
ENSG00000287307	0	lncRNA	NA	ENSG00000287307	0.771062	2.24117	0.00354552	0.111433	1067
ENSG00000079112	0	protein_coding	CDH17	ENSG00000079112	5.93551	-1.47247	0.00355478	0.111462	1068
ENSG00000178031	0	protein_coding	ADAMTSL1	ENSG00000178031	7.02755	1.23967	0.00355579	0.111462	1069
ENSG00000125454	0	protein_coding	SLC25A19	ENSG00000125454	6.65252	-0.643491	0.00355641	0.111462	1070
ENSG00000163331	0	protein_coding	DAPL1	ENSG00000163331	1.17533	2.89635	0.00357743	0.111703	1074
ENSG00000238156	0	lncRNA	NA	ENSG00000238156	2.98384	-1.53393	0.0035717	0.111703	1071
ENSG00000289528	0	lncRNA	NA	ENSG00000289528	1.00275	-2.47036	0.00357478	0.111703	1073
ENSG00000289221	0	lncRNA	NA	ENSG00000289221	-3.06771	2.56888	0.00357247	0.111703	1072
ENSG00000186564	1	protein_coding	FOXD2	ENSG00000186564	1.58128	1.97842	0.00360673	0.112434	1075
ENSG00000178381	0	protein_coding	ZFAND2A	ENSG00000178381	7.38413	-0.629724	0.00360753	0.112434	1076
ENSG00000196872	0	protein_coding	CRACDL	ENSG00000196872	7.59724	-0.554006	0.00364	0.113235	1078
ENSG00000124749	0	protein_coding	COL21A1	ENSG00000124749	10.9603	0.768635	0.00363956	0.113235	1077
ENSG00000115386	0	protein_coding	REG1A	ENSG00000115386	-1.01138	2.9625	0.00364453	0.113271	1079
ENSG00000274443	0	protein_coding	C8orf89	ENSG00000274443	0.572104	2.16732	0.00365875	0.113293	1083
ENSG00000160360	0	protein_coding	GPSM1	ENSG00000160360	9.80816	-0.959238	0.00364973	0.113293	1080
ENSG00000246375	0	lncRNA	PPM1K-DT	ENSG00000246375	6.60922	1.45083	0.00365636	0.113293	1081
ENSG00000280916	0	lncRNA	FOXCUT	ENSG00000280916	3.48209	1.98228	0.00365747	0.113293	1082
ENSG00000255334	0	lncRNA	NA	ENSG00000255334	2.61593	1.26746	0.00366481	0.113376	1084
ENSG00000288896	0	lncRNA	NA	ENSG00000288896	-1.24026	2.64165	0.00367525	0.113594	1085
ENSG00000153896	1	protein_coding	ZNF599	ENSG00000153896	7.07884	0.419311	0.00368952	0.113728	1087
ENSG00000267552	0	protein_coding	NA	ENSG00000267552	-0.851982	-2.59825	0.00368976	0.113728	1088
ENSG00000183570	0	protein_coding	PCBP3	ENSG00000183570	6.04183	-1.02008	0.00368342	0.113728	1086
ENSG00000099330	0	protein_coding	OCEL1	ENSG00000099330	7.30932	-0.855387	0.00369737	0.113858	1089
ENSG00000002933	0	protein_coding	TMEM176A	ENSG00000002933	9.44621	-0.928847	0.00370989	0.114139	1090
ENSG00000163586	0	protein_coding	FABP1	ENSG00000163586	0.13959	-2.25167	0.0037139	0.114157	1091
ENSG00000221933	0	protein_coding	OR2A25	ENSG00000221933	-2.44522	2.60966	0.00372248	0.114212	1093
ENSG00000254532	0	lncRNA	ARL14EP-DT	ENSG00000254532	-0.852545	-2.33851	0.0037221	0.114212	1092
ENSG00000213199	0	protein_coding	ASIC3	ENSG00000213199	6.70176	-1.4755	0.00374622	0.114835	1094
ENSG00000143546	0	protein_coding	S100A8	ENSG00000143546	10.3108	-1.40863	0.00375457	0.114881	1096
ENSG00000088448	0	protein_coding	ANKRD10	ENSG00000088448	11.5783	0.37244	0.00375354	0.114881	1095
ENSG00000120149	1	protein_coding	MSX2	ENSG00000120149	6.16479	-0.794501	0.00376155	0.114947	1097
ENSG00000198208	0	protein_coding	RPS6KL1	ENSG00000198208	7.99924	-0.571558	0.00376359	0.114947	1098
ENSG00000162998	0	protein_coding	FRZB	ENSG00000162998	9.0695	1.21394	0.00376788	0.114971	1099
ENSG00000160961	1	protein_coding	ZNF333	ENSG00000160961	8.89939	0.323351	0.00377122	0.114971	1100
ENSG00000188089	0	protein_coding	PLA2G4E	ENSG00000188089	2.51382	-2.28308	0.00378634	0.115222	1102
ENSG00000166073	0	protein_coding	GPR176	ENSG00000166073	8.03302	0.979259	0.00378596	0.115222	1101
ENSG00000178403	1	protein_coding	NEUROG2	ENSG00000178403	-0.137548	-2.31632	0.00379148	0.115274	1103
ENSG00000254656	0	protein_coding	RTL1	ENSG00000254656	1.67825	-1.91339	0.00383302	0.116326	1105
ENSG00000271327	0	lncRNA	NA	ENSG00000271327	5.90212	0.695599	0.00383066	0.116326	1104
ENSG00000177519	0	protein_coding	RPRM	ENSG00000177519	1.17342	-1.73226	0.00383917	0.116385	1106
ENSG00000128710	1	protein_coding	HOXD10	ENSG00000128710	-0.653257	-2.38662	0.00385577	0.116385	1111
ENSG00000281832	0	lncRNA	LINC00602	ENSG00000281832	-3.40026	-3.60153	0.00384942	0.116385	1107
ENSG00000236627	0	lncRNA	NA	ENSG00000236627	-1.15877	-3.26055	0.00384942	0.116385	1109
ENSG00000289049	0	lncRNA	NA	ENSG00000289049	-3.59508	-2.66787	0.0038535	0.116385	1110
ENSG00000260605	0	lncRNA	NA	ENSG00000260605	-3.0786	-4.24484	0.00384942	0.116385	1108
ENSG00000233208	0	lncRNA	LINC00642	ENSG00000233208	-0.601395	-2.36725	0.00386545	0.116572	1112
ENSG00000196664	0	protein_coding	TLR7	ENSG00000196664	6.44248	1.02257	0.00389127	0.117201	1113
ENSG00000092445	0	protein_coding	TYRO3	ENSG00000092445	7.45809	-0.609596	0.00389329	0.117201	1114
ENSG00000115194	0	protein_coding	SLC30A3	ENSG00000115194	7.34646	-0.937877	0.00392358	0.118007	1115
ENSG00000179055	0	protein_coding	OR13D1	ENSG00000179055	-0.653643	-2.76572	0.00393204	0.118155	1116
ENSG00000272789	0	lncRNA	NA	ENSG00000272789	7.53333	-1.37801	0.00394602	0.118469	1117
ENSG00000167996	0	protein_coding	FTH1	ENSG00000167996	12.297	-1.08633	0.00397496	0.119231	1118
ENSG00000286045	0	lncRNA	NA	ENSG00000286045	1.86775	1.32544	0.00401175	0.120013	1121
ENSG00000226669	0	lncRNA	NA	ENSG00000226669	3.51345	1.15254	0.00400866	0.120013	1119
ENSG00000260479	0	lncRNA	NA	ENSG00000260479	-0.858421	-2.9783	0.00401042	0.120013	1120
ENSG00000205571	0	protein_coding	SMN2	ENSG00000205571	7.35782	-0.627179	0.00401548	0.120017	1122
ENSG00000136717	0	protein_coding	BIN1	ENSG00000136717	8.14807	-0.571121	0.00402847	0.120298	1123
ENSG00000270562	0	lncRNA	NA	ENSG00000270562	4.22531	1.01032	0.00403257	0.120314	1124
ENSG00000280953	0	lncRNA	LINC01163	ENSG00000280953	-0.964371	-2.57114	0.00404705	0.120454	1126
ENSG00000263551	0	lncRNA	NA	ENSG00000263551	-0.278977	2.28985	0.0040416	0.120454	1125
ENSG00000289548	0	lncRNA	NA	ENSG00000289548	-1.58697	-2.5436	0.00404805	0.120454	1127
ENSG00000100197	0	protein_coding	CYP2D6	ENSG00000100197	4.55297	-1.23877	0.00411781	0.122421	1128
ENSG00000254521	0	protein_coding	SIGLEC12	ENSG00000254521	2.27043	-2.24016	0.0041339	0.12279	1129
ENSG00000197429	0	protein_coding	IPP	ENSG00000197429	9.21015	0.449187	0.00415376	0.123162	1131
ENSG00000147576	0	protein_coding	ADHFE1	ENSG00000147576	8.75899	0.525538	0.00415353	0.123162	1130
ENSG00000170264	0	protein_coding	FAM161A	ENSG00000170264	7.38116	0.601734	0.00417303	0.123317	1134
ENSG00000115008	0	protein_coding	IL1A	ENSG00000115008	3.28424	-2.47337	0.00416721	0.123317	1132
ENSG00000118017	0	protein_coding	A4GNT	ENSG00000118017	0.133209	2.30942	0.00417143	0.123317	1133
ENSG00000174844	0	protein_coding	DNAH12	ENSG00000174844	3.57919	1.09506	0.0041737	0.123317	1135
ENSG00000271778	0	lncRNA	NA	ENSG00000271778	3.81476	0.969377	0.00418016	0.123399	1136
ENSG00000130762	0	protein_coding	ARHGEF16	ENSG00000130762	4.70725	-0.951056	0.00418427	0.123412	1137
ENSG00000198075	0	protein_coding	SULT1C4	ENSG00000198075	8.89215	0.703672	0.00422537	0.124515	1138
ENSG00000235162	0	protein_coding	C12orf75	ENSG00000235162	7.07432	1.3887	0.00423002	0.124542	1139
ENSG00000112578	0	protein_coding	BYSL	ENSG00000112578	7.37137	-0.563408	0.00424421	0.124751	1140
ENSG00000273148	0	lncRNA	LINC00653	ENSG00000273148	6.0337	0.540325	0.00424454	0.124751	1141
ENSG00000143013	0	protein_coding	LMO4	ENSG00000143013	10.6887	-0.359431	0.00426129	0.125133	1142
ENSG00000250986	0	lncRNA	LINC02600	ENSG00000250986	4.6649	1.26045	0.00426713	0.125195	1143
ENSG00000260563	0	lncRNA	NA	ENSG00000260563	5.93003	0.660445	0.00427439	0.125299	1144
ENSG00000170367	0	protein_coding	CST5	ENSG00000170367	-3.51097	2.8907	0.00430394	0.126055	1145
ENSG00000164199	0	protein_coding	ADGRV1	ENSG00000164199	3.42938	-1.58469	0.00433721	0.126808	1147
ENSG00000263531	0	lncRNA	NA	ENSG00000263531	1.31626	1.21462	0.00433522	0.126808	1146
ENSG00000187871	0	protein_coding	GFRAL	ENSG00000187871	-1.50619	2.69195	0.0043418	0.126831	1148
ENSG00000146166	0	protein_coding	LGSN	ENSG00000146166	-1.76767	2.46671	0.00435113	0.126883	1150
ENSG00000234238	0	lncRNA	NA	ENSG00000234238	-1.09293	2.67063	0.00434782	0.126883	1149
ENSG00000138119	0	protein_coding	MYOF	ENSG00000138119	10.8777	0.745898	0.00435892	0.126999	1151
ENSG00000289136	0	lncRNA	NA	ENSG00000289136	1.8707	-3.39432	0.00437205	0.127271	1152
ENSG00000285710	0	lncRNA	NA	ENSG00000285710	0.145794	2.07286	0.00437584	0.127271	1153
ENSG00000267680	1	protein_coding	ZNF224	ENSG00000267680	8.81466	0.385312	0.00440887	0.127759	1157
ENSG00000198840	0	protein_coding	MT-ND3	ENSG00000198840	18.5558	-1.28387	0.00440138	0.127759	1154
ENSG00000285106	0	lncRNA	NA	ENSG00000285106	5.29171	-0.722886	0.00441165	0.127759	1158
ENSG00000233930	0	lncRNA	KRTAP5-AS1	ENSG00000233930	3.23317	-1.0595	0.00440632	0.127759	1156
ENSG00000273771	0	lncRNA	NA	ENSG00000273771	6.28529	0.835601	0.00440468	0.127759	1155
ENSG00000138646	0	protein_coding	HERC5	ENSG00000138646	8.15536	0.56229	0.00441552	0.127761	1159
ENSG00000254706	0	protein_coding	NA	ENSG00000254706	-1.54218	-3.17025	0.00443873	0.127892	1160
ENSG00000143627	0	protein_coding	PKLR	ENSG00000143627	-2.5638	-2.57821	0.00466355	0.127892	1193
ENSG00000168389	0	protein_coding	MFSD2A	ENSG00000168389	4.67557	-1.14945	0.00447454	0.127892	1167
ENSG00000197587	1	protein_coding	DMBX1	ENSG00000197587	-7.47427	-3.74264	0.00479456	0.127892	1226
ENSG00000154342	0	protein_coding	WNT3A	ENSG00000154342	-7.47427	-2.34625	0.00479456	0.127892	1214
ENSG00000214513	1	protein_coding	NOTO	ENSG00000214513	-3.45502	-3.23498	0.00466355	0.127892	1197
ENSG00000144119	0	protein_coding	C1QL2	ENSG00000144119	-7.47427	-5.88418	0.00479457	0.127892	1255
ENSG00000118245	0	protein_coding	TNP1	ENSG00000118245	-2.66574	-2.24661	0.0047383	0.127892	1209
ENSG00000169629	0	protein_coding	RGPD8	ENSG00000169629	7.38549	0.735797	0.00463622	0.127892	1187
ENSG00000153266	1	protein_coding	FEZF2	ENSG00000153266	-7.47427	-3.82967	0.00479456	0.127892	1228.5
ENSG00000273291	0	protein_coding	NA	ENSG00000273291	-3.93507	-4.5319	0.00466355	0.127892	1202
ENSG00000065371	0	protein_coding	ROPN1	ENSG00000065371	3.26281	-2.09846	0.00462339	0.127892	1184
ENSG00000138722	0	protein_coding	MMRN1	ENSG00000138722	9.65239	1.03749	0.00445519	0.127892	1165
ENSG00000134962	0	protein_coding	KLB	ENSG00000134962	4.27372	-1.46109	0.00456011	0.127892	1178
ENSG00000120324	0	protein_coding	PCDHB10	ENSG00000120324	6.05593	0.774812	0.00452753	0.127892	1174
ENSG00000287363	0	protein_coding	GUCA1ANB	ENSG00000287363	-7.47427	-3.3589	0.00479456	0.127892	1221
ENSG00000146618	1	protein_coding	FERD3L	ENSG00000146618	-7.47427	-4.14387	0.00479456	0.127892	1236
ENSG00000286038	0	protein_coding	SPDYE13	ENSG00000286038	-7.47427	-4.67184	0.00479456	0.127892	1249
ENSG00000171433	0	protein_coding	GLOD5	ENSG00000171433	-7.47427	-3.6977	0.00479456	0.127892	1224
ENSG00000147437	0	protein_coding	GNRH1	ENSG00000147437	6.86813	0.59703	0.00479762	0.127892	1258
ENSG00000198576	0	protein_coding	ARC	ENSG00000198576	4.27519	-1.64287	0.00444872	0.127892	1162
ENSG00000173258	1	protein_coding	ZNF483	ENSG00000173258	9.90551	0.525412	0.00451207	0.127892	1172
ENSG00000259571	0	protein_coding	BLID	ENSG00000259571	-2.39925	-2.46877	0.00466355	0.127892	1192
ENSG00000196341	0	protein_coding	OR8D1	ENSG00000196341	-7.47427	-3.64768	0.00479456	0.127892	1223
ENSG00000181499	0	protein_coding	OR6T1	ENSG00000181499	-7.47427	-4.17701	0.00479456	0.127892	1237
ENSG00000269891	0	protein_coding	ARHGAP19-SLIT1	ENSG00000269891	-2.8938	-2.76309	0.00466355	0.127892	1195
ENSG00000184445	0	protein_coding	KNTC1	ENSG00000184445	8.58951	0.539432	0.00448871	0.127892	1169
ENSG00000119681	0	protein_coding	LTBP2	ENSG00000119681	11.6876	1.1701	0.00476072	0.127892	1211
ENSG00000227717	0	protein_coding	NA	ENSG00000227717	-7.47427	-4.11768	0.00479456	0.127892	1235
ENSG00000183426	0	protein_coding	NPIPA1	ENSG00000183426	8.6688	-1.09634	0.00472124	0.127892	1208
ENSG00000152910	0	protein_coding	CNTNAP4	ENSG00000152910	-2.70371	-3.5507	0.00466355	0.127892	1199
ENSG00000087250	0	protein_coding	MT3	ENSG00000087250	4.16544	-1.20637	0.00450683	0.127892	1170
ENSG00000006283	0	protein_coding	CACNA1G	ENSG00000006283	7.43804	-1.71384	0.00466021	0.127892	1191
ENSG00000141577	0	protein_coding	CEP131	ENSG00000141577	7.57012	-1.36203	0.00445355	0.127892	1164
ENSG00000124233	0	protein_coding	SEMG1	ENSG00000124233	-1.54933	-3.45225	0.00464195	0.127892	1190
ENSG00000125813	1	protein_coding	PAX1	ENSG00000125813	-3.20113	-4.64785	0.00466355	0.127892	1203
ENSG00000269547	0	protein_coding	NA	ENSG00000269547	-7.47427	-3.53449	0.00479456	0.127892	1222
ENSG00000127515	0	protein_coding	OR7A10	ENSG00000127515	-7.47427	-4.81319	0.00479457	0.127892	1250
ENSG00000141994	0	protein_coding	DUS3L	ENSG00000141994	7.72711	-0.89786	0.00475082	0.127892	1210
ENSG00000225982	0	lncRNA	NA	ENSG00000225982	-1.80059	-3.3471	0.00464195	0.127892	1189
ENSG00000205231	0	lncRNA	TTLL10-AS1	ENSG00000205231	-7.47427	-3.76501	0.00479456	0.127892	1227
ENSG00000287956	0	lncRNA	NA	ENSG00000287956	0.731501	-1.79426	0.00470735	0.127892	1206
ENSG00000229779	0	lncRNA	NA	ENSG00000229779	-7.47427	-4.21704	0.00479456	0.127892	1239
ENSG00000235056	0	lncRNA	NA	ENSG00000235056	-7.47427	-4.48094	0.00479456	0.127892	1245
ENSG00000232023	0	lncRNA	LINC01807	ENSG00000232023	3.72148	1.26225	0.00460369	0.127892	1181
ENSG00000223751	0	lncRNA	NA	ENSG00000223751	-2.69044	-3.57723	0.00466355	0.127892	1200
ENSG00000289065	0	lncRNA	NA	ENSG00000289065	-1.77888	-2.04883	0.00450834	0.127892	1171
ENSG00000248839	0	lncRNA	NA	ENSG00000248839	-7.47427	-3.31754	0.00479456	0.127892	1220
ENSG00000243321	0	lncRNA	LINC01998	ENSG00000243321	-7.47427	-4.81787	0.00479457	0.127892	1251
ENSG00000228277	0	lncRNA	UMLILO	ENSG00000228277	-7.47427	-4.53699	0.00479456	0.127892	1248
ENSG00000289530	0	lncRNA	NA	ENSG00000289530	-7.47427	-4.48633	0.00479456	0.127892	1246
ENSG00000288035	0	lncRNA	NA	ENSG00000288035	-1.75113	-3.17175	0.00462125	0.127892	1182
ENSG00000287634	0	lncRNA	NA	ENSG00000287634	-7.47427	-6.65604	0.00479457	0.127892	1257
ENSG00000232234	0	lncRNA	NA	ENSG00000232234	-7.47427	-4.46362	0.00479456	0.127892	1244
ENSG00000231023	0	lncRNA	LINC00326	ENSG00000231023	-1.60823	-2.92857	0.00452239	0.127892	1173
ENSG00000272984	0	lncRNA	NA	ENSG00000272984	-7.47427	-4.17972	0.00479456	0.127892	1238
ENSG00000203335	0	lncRNA	NA	ENSG00000203335	-7.47427	-2.92519	0.00479456	0.127892	1216
ENSG00000289146	0	lncRNA	NA	ENSG00000289146	0.548252	-2.24902	0.00462324	0.127892	1183
ENSG00000231937	0	lncRNA	NA	ENSG00000231937	-7.47427	-4.33155	0.00479456	0.127892	1242
ENSG00000254113	0	lncRNA	NA	ENSG00000254113	-3.07024	2.56383	0.00447576	0.127892	1168
ENSG00000288596	0	lncRNA	C8orf44	ENSG00000288596	7.73278	0.442682	0.0046337	0.127892	1186
ENSG00000253376	0	lncRNA	NA	ENSG00000253376	-1.62532	-2.97425	0.00464195	0.127892	1188
ENSG00000253115	0	lncRNA	NA	ENSG00000253115	-7.47427	-3.2461	0.00479456	0.127892	1219
ENSG00000288023	0	lncRNA	NA	ENSG00000288023	-7.47427	-5.00791	0.00479457	0.127892	1254
ENSG00000232104	0	lncRNA	RFX3-AS1	ENSG00000232104	6.12643	0.661681	0.00471732	0.127892	1207
ENSG00000289356	0	lncRNA	NA	ENSG00000289356	-7.47427	-3.87751	0.00479456	0.127892	1231
ENSG00000255422	0	lncRNA	NA	ENSG00000255422	2.69657	-1.48512	0.00455948	0.127892	1177
ENSG00000288528	0	lncRNA	NA	ENSG00000288528	-7.47427	-4.2673	0.00479456	0.127892	1241
ENSG00000256341	0	lncRNA	NA	ENSG00000256341	-7.47427	-3.90032	0.00479456	0.127892	1232
ENSG00000256403	0	lncRNA	NA	ENSG00000256403	-7.47427	-4.23555	0.00479456	0.127892	1240
ENSG00000236373	0	lncRNA	LINC02653	ENSG00000236373	-7.47427	-3.91465	0.00479456	0.127892	1233
ENSG00000234149	0	lncRNA	NA	ENSG00000234149	-1.28298	-2.74687	0.00460354	0.127892	1180
ENSG00000285582	0	lncRNA	NA	ENSG00000285582	-1.80639	2.42807	0.00478678	0.127892	1212
ENSG00000225519	0	lncRNA	NA	ENSG00000225519	8.75835	1.46517	0.00468067	0.127892	1204
ENSG00000286489	0	lncRNA	NA	ENSG00000286489	-7.47427	-4.42242	0.00479456	0.127892	1243
ENSG00000228701	0	lncRNA	TNKS2-AS1	ENSG00000228701	4.26956	0.943507	0.00462797	0.127892	1185
ENSG00000257837	0	lncRNA	NA	ENSG00000257837	-7.47427	-4.51836	0.00479456	0.127892	1247
ENSG00000257568	0	lncRNA	NA	ENSG00000257568	1.04849	1.92129	0.00453773	0.127892	1175
ENSG00000257940	0	lncRNA	NA	ENSG00000257940	-7.47427	-2.94172	0.00479456	0.127892	1217
ENSG00000256955	0	lncRNA	NA	ENSG00000256955	-7.47427	-3.94165	0.00479456	0.127892	1234
ENSG00000260704	0	lncRNA	LINC00543	ENSG00000260704	-1.52868	-2.32646	0.00470215	0.127892	1205
ENSG00000276248	0	lncRNA	NA	ENSG00000276248	6.84556	0.701609	0.00444839	0.127892	1161
ENSG00000258537	0	lncRNA	FRMD6-AS2	ENSG00000258537	-3.8151	-3.4199	0.00466355	0.127892	1198
ENSG00000258973	0	lncRNA	NA	ENSG00000258973	-7.47427	-2.03847	0.00479456	0.127892	1213
ENSG00000247765	0	lncRNA	NA	ENSG00000247765	-2.81237	-2.92596	0.00466355	0.127892	1196
ENSG00000261623	0	lncRNA	LINC02179	ENSG00000261623	-7.47427	-3.87234	0.00479456	0.127892	1230
ENSG00000260511	0	lncRNA	NA	ENSG00000260511	-3.36162	3.60187	0.00446994	0.127892	1166
ENSG00000260944	0	lncRNA	FOXC2-AS1	ENSG00000260944	-2.33233	2.79674	0.00454045	0.127892	1176
ENSG00000230709	0	lncRNA	NA	ENSG00000230709	-7.47427	-2.83696	0.00479456	0.127892	1215
ENSG00000265494	0	lncRNA	NA	ENSG00000265494	-7.47427	-3.82967	0.00479456	0.127892	1228.5
ENSG00000267729	0	lncRNA	NA	ENSG00000267729	-7.47427	-4.95193	0.00479457	0.127892	1253
ENSG00000266013	0	lncRNA	LINC02079	ENSG00000266013	-7.47427	-3.16876	0.00479456	0.127892	1218
ENSG00000262921	0	lncRNA	NA	ENSG00000262921	-2.61521	-3.72769	0.00466355	0.127892	1201
ENSG00000272703	0	lncRNA	NA	ENSG00000272703	-2.77249	-2.76529	0.00466355	0.127892	1194
ENSG00000287241	0	lncRNA	NA	ENSG00000287241	-7.47427	-4.91087	0.00479457	0.127892	1252
ENSG00000206249	0	lncRNA	NA	ENSG00000206249	-1.73747	2.62347	0.00445219	0.127892	1163
ENSG00000289572	0	lncRNA	NA	ENSG00000289572	-7.47427	-5.9464	0.00479457	0.127892	1256
ENSG00000266990	0	lncRNA	NA	ENSG00000266990	-7.47427	-3.74135	0.00479456	0.127892	1225
ENSG00000271717	0	lncRNA	NA	ENSG00000271717	2.36289	-2.66721	0.0045807	0.127892	1179
ENSG00000139209	0	protein_coding	SLC38A4	ENSG00000139209	6.25246	-0.962258	0.00482187	0.128431	1259
ENSG00000187510	0	protein_coding	PLEKHG7	ENSG00000187510	-0.176159	2.30768	0.00482549	0.128431	1260
ENSG00000166111	0	protein_coding	SVOP	ENSG00000166111	5.90403	2.09822	0.0048342	0.128561	1261
ENSG00000258700	0	lncRNA	LINC00871	ENSG00000258700	-0.787412	-2.48697	0.00483855	0.128574	1262
ENSG00000287376	0	lncRNA	NA	ENSG00000287376	-0.957031	2.4075	0.00484451	0.128631	1263
ENSG00000123999	0	protein_coding	INHA	ENSG00000123999	5.88599	-1.19106	0.00484878	0.128642	1264
ENSG00000204160	0	protein_coding	ZDHHC18	ENSG00000204160	8.77467	-0.44855	0.00486044	0.128747	1265
ENSG00000163064	1	protein_coding	EN1	ENSG00000163064	0.283444	-2.43676	0.00486234	0.128747	1266
ENSG00000288936	0	lncRNA	NA	ENSG00000288936	-0.35892	2.00665	0.00486426	0.128747	1267
ENSG00000122696	0	protein_coding	SLC25A51	ENSG00000122696	8.28362	-0.334198	0.00488292	0.128938	1269
ENSG00000171067	0	protein_coding	C11orf24	ENSG00000171067	8.72483	-0.443754	0.00487841	0.128938	1268
ENSG00000274492	0	lncRNA	NA	ENSG00000274492	-0.138463	2.25262	0.00488301	0.128938	1270
ENSG00000116127	0	protein_coding	ALMS1	ENSG00000116127	9.50775	0.440818	0.00489099	0.129048	1271
ENSG00000087903	1	protein_coding	RFX2	ENSG00000087903	7.69063	-0.821028	0.00490386	0.129285	1272
ENSG00000204131	0	protein_coding	NHSL2	ENSG00000204131	9.50617	0.408089	0.00491783	0.129303	1273
ENSG00000257341	0	protein_coding	NA	ENSG00000257341	-0.859371	-2.18864	0.00491996	0.129303	1276
ENSG00000267316	0	lncRNA	NA	ENSG00000267316	3.98321	1.20221	0.00491931	0.129303	1274
ENSG00000286186	0	lncRNA	NA	ENSG00000286186	2.29409	-1.64896	0.00491934	0.129303	1275
ENSG00000259840	0	lncRNA	NA	ENSG00000259840	0.0282024	-2.84403	0.00492715	0.129307	1277
ENSG00000283633	0	lncRNA	NA	ENSG00000283633	5.60757	-1.05673	0.00492783	0.129307	1278
ENSG00000229996	0	lncRNA	NA	ENSG00000229996	-0.206497	2.5522	0.00496405	0.130156	1279
ENSG00000006062	0	protein_coding	MAP3K14	ENSG00000006062	8.14321	-0.624511	0.00497198	0.130262	1280
ENSG00000235584	0	lncRNA	NA	ENSG00000235584	-2.26447	-3.8731	0.00498703	0.130452	1282
ENSG00000257815	0	lncRNA	PRANCR	ENSG00000257815	5.87308	0.59522	0.00498418	0.130452	1281
ENSG00000198189	0	protein_coding	HSD17B11	ENSG00000198189	10.3954	0.507954	0.00502311	0.130472	1284
ENSG00000131080	0	protein_coding	EDA2R	ENSG00000131080	6.60096	0.715238	0.00503234	0.130472	1286
ENSG00000171388	0	protein_coding	APLN	ENSG00000171388	7.9723	-0.778344	0.00500591	0.130472	1283
ENSG00000148386	0	protein_coding	LCN9	ENSG00000148386	-4.30777	4.8795	0.00505003	0.130472	1298
ENSG00000198805	0	protein_coding	PNP	ENSG00000198805	8.82863	-0.775406	0.00503697	0.130472	1287
ENSG00000272362	0	lncRNA	NA	ENSG00000272362	-2.77275	3.54852	0.00505003	0.130472	1297
ENSG00000231682	0	lncRNA	LINC01891	ENSG00000231682	-2.799	3.49601	0.00505003	0.130472	1296
ENSG00000285908	0	lncRNA	NA	ENSG00000285908	-2.91396	3.04382	0.00505003	0.130472	1293
ENSG00000250921	0	lncRNA	LINC02063	ENSG00000250921	-2.93621	2.83189	0.00505003	0.130472	1292
ENSG00000289462	0	lncRNA	NA	ENSG00000289462	-2.86236	3.14704	0.00505003	0.130472	1295
ENSG00000287558	0	lncRNA	NA	ENSG00000287558	-2.45423	2.73786	0.00505003	0.130472	1290
ENSG00000286521	0	lncRNA	NA	ENSG00000286521	-2.54339	2.79932	0.00505003	0.130472	1291
ENSG00000228403	0	lncRNA	NA	ENSG00000228403	-2.73547	-2.40555	0.00502415	0.130472	1285
ENSG00000258474	0	lncRNA	LINC02313	ENSG00000258474	-2.36217	2.52718	0.00505002	0.130472	1288
ENSG00000286653	0	lncRNA	NA	ENSG00000286653	-2.88764	3.09646	0.00505003	0.130472	1294
ENSG00000287983	0	lncRNA	NA	ENSG00000287983	-2.59697	2.69216	0.00505003	0.130472	1289
ENSG00000204147	0	protein_coding	ASAH2B	ENSG00000204147	8.3115	-0.454189	0.00507472	0.130938	1299
ENSG00000101443	0	protein_coding	WFDC2	ENSG00000101443	3.46063	-1.51099	0.00507589	0.130938	1300
ENSG00000198064	0	protein_coding	NPIPB13	ENSG00000198064	3.25482	-1.73177	0.00510187	0.131004	1306
ENSG00000171223	1	protein_coding	JUNB	ENSG00000171223	10.4501	-0.985909	0.00509524	0.131004	1304
ENSG00000232876	0	lncRNA	NA	ENSG00000232876	3.1235	-1.43748	0.00508791	0.131004	1302
ENSG00000286181	0	lncRNA	NA	ENSG00000286181	0.0974205	-2.18292	0.00509373	0.131004	1303
ENSG00000254416	0	lncRNA	LINC02732	ENSG00000254416	0.962304	-1.78519	0.00508448	0.131004	1301
ENSG00000285630	0	lncRNA	NA	ENSG00000285630	0.651504	-2.07393	0.0051013	0.131004	1305
ENSG00000261324	0	lncRNA	NA	ENSG00000261324	6.67273	0.55568	0.0051128	0.131184	1307
ENSG00000104848	0	protein_coding	KCNA7	ENSG00000104848	5.82418	-0.997971	0.00512574	0.131416	1308
ENSG00000121807	0	protein_coding	CCR2	ENSG00000121807	6.59094	0.877247	0.00513224	0.131421	1309
ENSG00000148702	0	protein_coding	HABP2	ENSG00000148702	3.66643	-1.45321	0.00513751	0.131421	1310
ENSG00000286058	0	lncRNA	NA	ENSG00000286058	-1.89598	-2.57114	0.00513772	0.131421	1311
ENSG00000232560	0	lncRNA	LINC01549	ENSG00000232560	-3.12257	2.36496	0.00515267	0.131703	1312
ENSG00000251320	0	lncRNA	NA	ENSG00000251320	5.14698	2.02522	0.00516592	0.131942	1313
ENSG00000253607	0	lncRNA	NA	ENSG00000253607	-0.459276	1.99637	0.00517555	0.132087	1314
ENSG00000197360	1	protein_coding	ZNF98	ENSG00000197360	4.82869	-1.1738	0.00519676	0.132527	1315
ENSG00000065717	0	protein_coding	TLE2	ENSG00000065717	9.98549	-0.724169	0.00520984	0.132671	1316
ENSG00000130433	0	protein_coding	CACNG6	ENSG00000130433	-0.811164	2.41817	0.0052103	0.132671	1317
ENSG00000102935	1	protein_coding	ZNF423	ENSG00000102935	7.85051	-0.615574	0.00522188	0.132865	1318
ENSG00000267405	0	lncRNA	NA	ENSG00000267405	6.88651	-1.03953	0.00522625	0.132875	1319
ENSG00000144935	0	protein_coding	TRPC1	ENSG00000144935	10.569	0.603005	0.00523116	0.132899	1320
ENSG00000145675	0	protein_coding	PIK3R1	ENSG00000145675	13.2071	0.565622	0.00524199	0.133074	1321
ENSG00000112394	0	protein_coding	SLC16A10	ENSG00000112394	7.96352	-0.695369	0.00526176	0.133248	1324
ENSG00000240720	0	protein_coding	LRRD1	ENSG00000240720	2.38127	1.1898	0.00526087	0.133248	1323
ENSG00000073598	0	protein_coding	FNDC8	ENSG00000073598	-1.35729	-2.54925	0.00525606	0.133248	1322
ENSG00000123136	0	protein_coding	DDX39A	ENSG00000123136	8.87442	-0.737151	0.00526872	0.133248	1326
ENSG00000198804	0	protein_coding	MT-CO1	ENSG00000198804	22.5124	-1.82247	0.00526498	0.133248	1325
ENSG00000174325	0	lncRNA	DIRC1	ENSG00000174325	-1.84426	2.57777	0.00529092	0.133652	1327
ENSG00000249500	0	lncRNA	LINC01179	ENSG00000249500	-3.21628	-2.25872	0.00529267	0.133652	1328
ENSG00000261340	0	lncRNA	LINC01616	ENSG00000261340	4.10702	1.17572	0.00529906	0.133713	1329
ENSG00000106536	1	protein_coding	POU6F2	ENSG00000106536	5.67761	0.990184	0.0053067	0.133805	1330
ENSG00000172315	0	protein_coding	TP53RK	ENSG00000172315	8.66259	-0.287373	0.005318	0.133989	1331
ENSG00000248079	0	lncRNA	DPH6-DT	ENSG00000248079	5.47692	0.674572	0.00533217	0.134245	1332
ENSG00000053372	0	protein_coding	MRTO4	ENSG00000053372	9.07096	-0.47531	0.00535849	0.134605	1335
ENSG00000166268	1	protein_coding	MYRFL	ENSG00000166268	3.71163	-0.985238	0.00535817	0.134605	1334
ENSG00000166173	0	protein_coding	LARP6	ENSG00000166173	9.89788	-0.376913	0.0053541	0.134605	1333
ENSG00000232190	0	lncRNA	LINC02181	ENSG00000232190	-1.60874	2.53192	0.00537875	0.135012	1336
ENSG00000135047	0	protein_coding	CTSL	ENSG00000135047	12.1476	-0.465173	0.00542014	0.13595	1337
ENSG00000153933	0	protein_coding	DGKE	ENSG00000153933	9.18033	0.449487	0.00543162	0.136135	1338
ENSG00000253311	0	lncRNA	LINC01847	ENSG00000253311	0.053013	1.98869	0.00545905	0.136721	1339
ENSG00000258311	0	protein_coding	NA	ENSG00000258311	7.44453	-0.866023	0.00551968	0.137773	1342
ENSG00000109083	0	protein_coding	IFT20	ENSG00000109083	8.48512	0.382628	0.00552158	0.137773	1344
ENSG00000160460	0	protein_coding	SPTBN4	ENSG00000160460	7.11873	-0.707587	0.00552071	0.137773	1343
ENSG00000277511	0	lncRNA	NA	ENSG00000277511	4.56414	0.828846	0.0055062	0.137773	1340
ENSG00000279440	0	lncRNA	NA	ENSG00000279440	-2.21362	-2.41395	0.00551811	0.137773	1341
ENSG00000254709	0	protein_coding	IGLL5	ENSG00000254709	-0.419199	-1.95929	0.00553388	0.137977	1345
ENSG00000214401	0	lncRNA	KANSL1-AS1	ENSG00000214401	5.64994	0.77329	0.00553892	0.138	1346
ENSG00000233611	0	lncRNA	NA	ENSG00000233611	3.30284	1.44498	0.00556194	0.13847	1347
ENSG00000250541	0	lncRNA	NA	ENSG00000250541	-0.791732	-2.21999	0.00557345	0.138654	1348
ENSG00000135069	0	protein_coding	PSAT1	ENSG00000135069	5.69885	-0.818494	0.00558669	0.13888	1349
ENSG00000257835	0	lncRNA	NA	ENSG00000257835	-1.62984	3.25514	0.00560515	0.139236	1350
ENSG00000143125	0	protein_coding	PROK1	ENSG00000143125	3.96054	-2.01411	0.00561161	0.139293	1351
ENSG00000235361	0	lncRNA	NA	ENSG00000235361	-0.437076	2.51492	0.0056213	0.139431	1352
ENSG00000196335	0	protein_coding	STK31	ENSG00000196335	3.79909	0.923712	0.00563851	0.139754	1353
ENSG00000215262	0	protein_coding	KCNU1	ENSG00000215262	-0.276866	-2.17233	0.0056747	0.140535	1354
ENSG00000165030	1	protein_coding	NFIL3	ENSG00000165030	10.5221	-0.612992	0.00567839	0.140535	1355
ENSG00000243694	0	lncRNA	LINC02027	ENSG00000243694	0.947829	-1.89803	0.00569991	0.14082	1357
ENSG00000275734	0	lncRNA	NA	ENSG00000275734	3.93262	-0.771327	0.0057025	0.14082	1358
ENSG00000233077	0	lncRNA	LINC01271	ENSG00000233077	4.54433	-1.0422	0.00569716	0.14082	1356
ENSG00000232382	0	protein_coding	OR5K1	ENSG00000232382	1.09721	-1.89447	0.0057122	0.140956	1359
ENSG00000283408	0	lncRNA	MIR548A1HG	ENSG00000283408	1.60962	-2.29562	0.00571763	0.140986	1360
ENSG00000100453	0	protein_coding	GZMB	ENSG00000100453	3.21436	1.3218	0.00572875	0.141156	1361
ENSG00000198182	1	protein_coding	ZNF607	ENSG00000198182	7.68091	0.370159	0.0057423	0.141386	1362
ENSG00000042980	0	protein_coding	ADAM28	ENSG00000042980	7.08001	0.809885	0.00574899	0.141447	1363
ENSG00000164778	1	protein_coding	EN2	ENSG00000164778	-0.0111944	-1.8476	0.00577393	0.141957	1364
ENSG00000286763	0	lncRNA	NA	ENSG00000286763	-1.31503	-2.55545	0.00580266	0.142494	1365
ENSG00000253706	0	lncRNA	NA	ENSG00000253706	0.432747	-1.92296	0.00580428	0.142494	1366
ENSG00000198216	0	protein_coding	CACNA1E	ENSG00000198216	7.35036	-1.70653	0.00581979	0.142734	1367
ENSG00000145192	0	protein_coding	AHSG	ENSG00000145192	-1.74686	2.81015	0.00582258	0.142734	1368
ENSG00000169136	1	protein_coding	ATF5	ENSG00000169136	7.97986	-0.530065	0.00582816	0.142767	1369
ENSG00000163106	0	protein_coding	HPGDS	ENSG00000163106	6.714	-0.771231	0.00587489	0.143596	1371
ENSG00000189420	1	protein_coding	ZFP92	ENSG00000189420	5.84223	-0.619728	0.00587868	0.143596	1372
ENSG00000106686	0	protein_coding	SPATA6L	ENSG00000106686	6.11716	0.632846	0.00587915	0.143596	1373
ENSG00000286234	0	lncRNA	NA	ENSG00000286234	-1.05103	-2.59165	0.00587452	0.143596	1370
ENSG00000239704	0	protein_coding	CDRT4	ENSG00000239704	4.26265	0.867606	0.00590025	0.143902	1375
ENSG00000196476	0	protein_coding	C20orf96	ENSG00000196476	6.94684	-0.574645	0.00589713	0.143902	1374
ENSG00000198502	0	protein_coding	HLA-DRB5	ENSG00000198502	8.73729	-1.35822	0.00591276	0.144062	1376
ENSG00000152465	0	protein_coding	NMT2	ENSG00000152465	9.36334	0.321114	0.00591542	0.144062	1377
ENSG00000138166	0	protein_coding	DUSP5	ENSG00000138166	8.64069	-0.647908	0.00592577	0.144105	1379
ENSG00000025708	0	protein_coding	TYMP	ENSG00000025708	8.53469	-0.900823	0.00592216	0.144105	1378
ENSG00000143333	0	protein_coding	RGS16	ENSG00000143333	7.04994	-0.97815	0.00594301	0.144238	1380
ENSG00000079841	0	protein_coding	RIMS1	ENSG00000079841	4.22737	1.59228	0.00594934	0.144238	1382
ENSG00000271474	0	lncRNA	UNC5C-AS1	ENSG00000271474	5.21299	0.876257	0.00595276	0.144238	1384
ENSG00000231711	0	lncRNA	LINC00899	ENSG00000231711	6.63161	0.577293	0.00594306	0.144238	1381
ENSG00000286886	0	lncRNA	NA	ENSG00000286886	-0.334634	-1.87415	0.00595119	0.144238	1383
ENSG00000253301	0	lncRNA	LINC01606	ENSG00000253301	0.433029	2.39983	0.00596965	0.144543	1385
ENSG00000242902	0	lncRNA	FLNC-AS1	ENSG00000242902	4.92387	-1.4428	0.00597992	0.144687	1386
ENSG00000183185	0	protein_coding	GABRR3	ENSG00000183185	-1.42175	2.43693	0.00601167	0.145246	1388
ENSG00000124466	0	protein_coding	LYPD3	ENSG00000124466	3.80406	-1.40756	0.00600994	0.145246	1387
ENSG00000090382	0	protein_coding	LYZ	ENSG00000090382	10.2026	0.868285	0.00602839	0.145545	1389
ENSG00000232680	0	lncRNA	NA	ENSG00000232680	1.95479	-1.44471	0.00605166	0.146002	1390
ENSG00000264112	0	lncRNA	NA	ENSG00000264112	10.0796	0.511169	0.00606517	0.146223	1391
ENSG00000267943	0	lncRNA	NA	ENSG00000267943	0.213349	-1.76673	0.00608787	0.146664	1392
ENSG00000143434	0	protein_coding	SEMA6C	ENSG00000143434	9.9097	-0.622849	0.00612322	0.14741	1393
ENSG00000131015	0	protein_coding	ULBP2	ENSG00000131015	4.30891	-0.882531	0.00613881	0.147573	1395
ENSG00000172183	0	protein_coding	ISG20	ENSG00000172183	5.99725	-0.715346	0.00613714	0.147573	1394
ENSG00000164509	0	protein_coding	IL31RA	ENSG00000164509	3.02732	2.09343	0.00614495	0.147615	1396
ENSG00000241935	0	protein_coding	HOGA1	ENSG00000241935	8.38106	0.88676	0.00618081	0.14837	1397
ENSG00000235096	0	lncRNA	NA	ENSG00000235096	-1.13517	-2.09309	0.00619433	0.148588	1398
ENSG00000174429	0	protein_coding	ABRA	ENSG00000174429	10.6173	-1.05267	0.00621502	0.148978	1399
ENSG00000136936	1	protein_coding	XPA	ENSG00000136936	9.24156	0.346427	0.00623755	0.149412	1400
ENSG00000151650	1	protein_coding	VENTX	ENSG00000151650	5.37973	1.0256	0.0062546	0.149502	1402
ENSG00000258933	0	lncRNA	LINC02279	ENSG00000258933	-1.7949	2.29213	0.0062547	0.149502	1403
ENSG00000276724	0	lncRNA	NA	ENSG00000276724	3.47041	1.53356	0.00625374	0.149502	1401
ENSG00000124575	0	protein_coding	H1-3	ENSG00000124575	0.768994	-2.80244	0.00628925	0.150018	1405
ENSG00000166833	0	protein_coding	NAV2	ENSG00000166833	10.3854	0.588333	0.00628812	0.150018	1404
ENSG00000254251	0	lncRNA	NA	ENSG00000254251	2.48612	1.40045	0.0062897	0.150018	1406
ENSG00000184588	0	protein_coding	PDE4B	ENSG00000184588	10.9815	-0.718914	0.00631107	0.150314	1408
ENSG00000141738	0	protein_coding	GRB7	ENSG00000141738	4.08745	-1.19613	0.00630725	0.150314	1407
ENSG00000176619	0	protein_coding	LMNB2	ENSG00000176619	8.71083	-0.524161	0.00632207	0.150362	1410
ENSG00000180855	1	protein_coding	ZNF443	ENSG00000180855	6.75685	0.422061	0.0063201	0.150362	1409
ENSG00000267766	0	lncRNA	NA	ENSG00000267766	-7.47427	-7.40023	0.00632776	0.150391	1411
ENSG00000174326	0	protein_coding	SLC16A11	ENSG00000174326	4.58234	-1.19344	0.00633274	0.150402	1412
ENSG00000270127	0	lncRNA	NA	ENSG00000270127	5.67688	0.820985	0.00634088	0.150489	1413
ENSG00000223475	0	lncRNA	NA	ENSG00000223475	-1.79433	-2.2279	0.00636425	0.150937	1414
ENSG00000145868	0	protein_coding	FBXO38	ENSG00000145868	10.8998	0.305833	0.00637957	0.151057	1415
ENSG00000196139	0	protein_coding	AKR1C3	ENSG00000196139	9.86444	-0.485866	0.00639179	0.151057	1417
ENSG00000054793	0	protein_coding	ATP9A	ENSG00000054793	10.7158	0.45749	0.00639756	0.151057	1420
ENSG00000284797	0	protein_coding	NA	ENSG00000284797	-3.06362	-1.85888	0.00639634	0.151057	1419
ENSG00000269755	0	protein_coding	NA	ENSG00000269755	1.7674	1.49712	0.00641248	0.151057	1423
ENSG00000188263	0	protein_coding	IL17REL	ENSG00000188263	-1.21306	-1.89767	0.00643049	0.151057	1425
ENSG00000227094	0	lncRNA	NA	ENSG00000227094	-2.44684	3.20042	0.00643687	0.151057	1428
ENSG00000228643	0	lncRNA	NA	ENSG00000228643	0.714344	1.98654	0.00638511	0.151057	1416
ENSG00000243296	0	lncRNA	NA	ENSG00000243296	-2.89541	4.09163	0.00643687	0.151057	1429
ENSG00000223387	0	lncRNA	LINC02068	ENSG00000223387	-0.244432	2.15112	0.00639461	0.151057	1418
ENSG00000224382	0	lncRNA	LINC00703	ENSG00000224382	-2.34805	3.09427	0.00643687	0.151057	1427
ENSG00000287813	0	lncRNA	NA	ENSG00000287813	-2.16765	-2.29175	0.00640919	0.151057	1422
ENSG00000261267	0	lncRNA	NA	ENSG00000261267	1.73633	-1.45118	0.00640497	0.151057	1421
ENSG00000233213	0	lncRNA	KCNJ6-AS1	ENSG00000233213	0.835241	1.86179	0.00642158	0.151057	1424
ENSG00000289538	0	lncRNA	NA	ENSG00000289538	-1.6799	2.61761	0.00643687	0.151057	1426
ENSG00000236318	0	lncRNA	LINC02888	ENSG00000236318	-1.46252	2.67694	0.00645357	0.151343	1430
ENSG00000198912	0	protein_coding	C1orf174	ENSG00000198912	8.33683	-0.311424	0.00647679	0.151781	1431
ENSG00000197013	1	protein_coding	ZNF429	ENSG00000197013	8.61451	0.356549	0.00649185	0.152028	1432
ENSG00000113763	0	protein_coding	UNC5A	ENSG00000113763	2.39297	-1.69861	0.00650006	0.152081	1433
ENSG00000261462	0	lncRNA	NA	ENSG00000261462	-0.338429	2.11483	0.00650318	0.152081	1434
ENSG00000240038	0	protein_coding	AMY2B	ENSG00000240038	10.0065	0.402271	0.00651485	0.152248	1435
ENSG00000110881	0	protein_coding	ASIC1	ENSG00000110881	5.81498	-0.922763	0.00660424	0.154229	1436
ENSG00000233608	1	protein_coding	TWIST2	ENSG00000233608	6.14851	-0.82124	0.00662705	0.154411	1437
ENSG00000115263	0	protein_coding	GCG	ENSG00000115263	-1.98752	2.5006	0.00664155	0.154411	1438
ENSG00000096395	0	protein_coding	MLN	ENSG00000096395	-2.04883	3.05831	0.00664424	0.154411	1442
ENSG00000182896	0	protein_coding	TMEM95	ENSG00000182896	-2.56361	4.02962	0.00664424	0.154411	1443
ENSG00000288703	0	lncRNA	NA	ENSG00000288703	-1.35755	2.18289	0.00664161	0.154411	1439
ENSG00000254846	0	lncRNA	NA	ENSG00000254846	-2.30348	3.07423	0.00664424	0.154411	1441
ENSG00000260219	0	lncRNA	CD2BP2-DT	ENSG00000260219	3.91987	-0.974552	0.00664306	0.154411	1440
ENSG00000163702	0	protein_coding	IL17RC	ENSG00000163702	6.52568	-1.30848	0.00666406	0.154764	1444
ENSG00000141622	0	protein_coding	RNF165	ENSG00000141622	6.55077	-0.703103	0.00667952	0.155016	1445
ENSG00000138379	0	protein_coding	MSTN	ENSG00000138379	4.08011	1.10966	0.00671626	0.155117	1452
ENSG00000133794	1	protein_coding	ARNTL	ENSG00000133794	9.21877	-0.54268	0.00671111	0.155117	1448
ENSG00000226520	0	lncRNA	KIRREL1-IT1	ENSG00000226520	2.45316	-3.19756	0.00670134	0.155117	1447
ENSG00000289118	0	lncRNA	NA	ENSG00000289118	1.89909	-1.82637	0.00669161	0.155117	1446
ENSG00000229720	0	lncRNA	NA	ENSG00000229720	-2.32026	-2.37815	0.00671379	0.155117	1449
ENSG00000260830	0	lncRNA	NA	ENSG00000260830	0.171365	1.83954	0.00671382	0.155117	1450
ENSG00000232564	0	lncRNA	MRTFA-AS1	ENSG00000232564	2.29002	-1.27824	0.00671574	0.155117	1451
ENSG00000286089	0	lncRNA	NA	ENSG00000286089	0.673978	1.80694	0.0067261	0.155237	1453
ENSG00000163251	0	protein_coding	FZD5	ENSG00000163251	8.03445	-0.510566	0.0067465	0.155398	1455
ENSG00000051596	0	protein_coding	THOC3	ENSG00000051596	6.69029	-0.687943	0.0067497	0.155398	1456
ENSG00000254163	0	lncRNA	NA	ENSG00000254163	0.0616389	2.08865	0.00675161	0.155398	1457
ENSG00000151303	0	lncRNA	NA	ENSG00000151303	3.10249	1.18261	0.00674431	0.155398	1454
ENSG00000140807	0	protein_coding	NKD1	ENSG00000140807	8.27034	1.42739	0.00676175	0.155502	1458
ENSG00000276691	0	lncRNA	NA	ENSG00000276691	2.79084	1.26764	0.00676538	0.155502	1459
ENSG00000253181	0	lncRNA	NA	ENSG00000253181	-0.175702	2.30051	0.00677222	0.155552	1460
ENSG00000162591	0	protein_coding	MEGF6	ENSG00000162591	9.36125	0.997653	0.00711316	0.155587	1493
ENSG00000158859	0	protein_coding	ADAMTS4	ENSG00000158859	10.7777	-1.13646	0.0070021	0.155587	1476
ENSG00000197403	0	protein_coding	OR6N1	ENSG00000197403	-7.47427	4.11826	0.00711825	0.155587	1504
ENSG00000132326	0	protein_coding	PER2	ENSG00000132326	8.50016	0.438301	0.00706558	0.155587	1485
ENSG00000163646	0	protein_coding	CLRN1	ENSG00000163646	-7.47427	4.51211	0.00711825	0.155587	1513
ENSG00000225697	0	protein_coding	SLC26A6	ENSG00000225697	8.17982	-0.666806	0.00712633	0.155587	1536
ENSG00000177453	0	protein_coding	NIM1K	ENSG00000177453	4.05186	-1.06801	0.00684551	0.155587	1466
ENSG00000169876	0	protein_coding	MUC17	ENSG00000169876	-7.47427	3.8187	0.00711825	0.155587	1501
ENSG00000120289	0	protein_coding	MAGEB4	ENSG00000120289	-7.47427	4.06521	0.00711825	0.155587	1503
ENSG00000104213	0	protein_coding	PDGFRL	ENSG00000104213	7.851	-0.764322	0.00693488	0.155587	1471
ENSG00000204291	0	protein_coding	COL15A1	ENSG00000204291	11.7511	-0.518779	0.00685372	0.155587	1468
ENSG00000111700	0	protein_coding	SLCO1B3	ENSG00000111700	-1.27552	-2.34797	0.00692079	0.155587	1470
ENSG00000123307	1	protein_coding	NEUROD4	ENSG00000123307	-7.47427	4.2749	0.00711825	0.155587	1505
ENSG00000198673	0	protein_coding	TAFA2	ENSG00000198673	5.29893	0.756565	0.00710533	0.155587	1489
ENSG00000150967	0	protein_coding	ABCB9	ENSG00000150967	7.01703	-0.785197	0.00700437	0.155587	1477
ENSG00000103647	0	protein_coding	CORO2B	ENSG00000103647	8.40604	-0.51709	0.00697463	0.155587	1474
ENSG00000179918	0	protein_coding	SEPHS2	ENSG00000179918	10.4155	-0.284929	0.00683775	0.155587	1464
ENSG00000258947	0	protein_coding	TUBB3	ENSG00000258947	2.27415	-1.51302	0.00711039	0.155587	1490
ENSG00000198920	0	protein_coding	KIAA0753	ENSG00000198920	8.27976	0.313365	0.00701351	0.155587	1479
ENSG00000101323	0	protein_coding	HAO1	ENSG00000101323	-7.47427	5.10461	0.00711826	0.155587	1532
ENSG00000180083	0	protein_coding	WFDC11	ENSG00000180083	-7.47427	3.64393	0.00711825	0.155587	1499
ENSG00000105726	0	protein_coding	ATP13A1	ENSG00000105726	8.76497	-0.725123	0.00702338	0.155587	1482
ENSG00000171487	0	protein_coding	NLRP5	ENSG00000171487	-7.47427	5.16466	0.00711826	0.155587	1533
ENSG00000169807	0	protein_coding	PRY2	ENSG00000169807	-7.47427	4.5637	0.00711825	0.155587	1519
ENSG00000182816	0	protein_coding	KRTAP13-2	ENSG00000182816	-7.47427	3.54439	0.00711825	0.155587	1496.5
ENSG00000232971	0	lncRNA	NA	ENSG00000232971	-7.47427	5.07955	0.00711826	0.155587	1531
ENSG00000234277	0	lncRNA	LINC01641	ENSG00000234277	-7.47427	4.41603	0.00711825	0.155587	1508
ENSG00000230426	0	lncRNA	LINC01036	ENSG00000230426	2.72152	-1.53671	0.00682947	0.155587	1463
ENSG00000285519	0	lncRNA	NA	ENSG00000285519	-7.47427	4.77929	0.00711826	0.155587	1524
ENSG00000244545	0	lncRNA	NA	ENSG00000244545	-7.47427	4.64661	0.00711825	0.155587	1522
ENSG00000244650	0	lncRNA	NA	ENSG00000244650	-7.47427	4.94933	0.00711826	0.155587	1529
ENSG00000289331	0	lncRNA	NA	ENSG00000289331	3.44057	1.0484	0.00685261	0.155587	1467
ENSG00000205959	0	lncRNA	NA	ENSG00000205959	5.01516	0.714915	0.00689427	0.155587	1469
ENSG00000248215	0	lncRNA	LINC02505	ENSG00000248215	-7.47427	3.54439	0.00711825	0.155587	1496.5
ENSG00000205682	0	lncRNA	NA	ENSG00000205682	0.104275	-2.76854	0.00684339	0.155587	1465
ENSG00000281809	0	lncRNA	LINC01394	ENSG00000281809	-7.47427	4.03945	0.00711825	0.155587	1502
ENSG00000236548	0	lncRNA	RNF217-AS1	ENSG00000236548	5.2869	0.729725	0.00697077	0.155587	1473
ENSG00000234695	0	lncRNA	TFPI2-DT	ENSG00000234695	-2.5183	-3.15755	0.00680172	0.155587	1462
ENSG00000283631	0	lncRNA	NA	ENSG00000283631	-7.47427	4.56011	0.00711825	0.155587	1515.5
ENSG00000286085	0	lncRNA	NA	ENSG00000286085	-7.47427	4.34253	0.00711825	0.155587	1507
ENSG00000261435	0	lncRNA	NA	ENSG00000261435	-7.47427	4.56314	0.00711825	0.155587	1518
ENSG00000289596	0	lncRNA	NA	ENSG00000289596	-7.47427	4.87774	0.00711826	0.155587	1526
ENSG00000225002	0	lncRNA	NA	ENSG00000225002	-7.47427	4.56011	0.00711825	0.155587	1515.5
ENSG00000287935	0	lncRNA	NA	ENSG00000287935	1.20998	1.66972	0.00702956	0.155587	1483
ENSG00000255502	0	lncRNA	LINC02713	ENSG00000255502	-7.47427	3.42868	0.00711825	0.155587	1494
ENSG00000286023	0	lncRNA	NA	ENSG00000286023	-7.47427	4.43934	0.00711825	0.155587	1509
ENSG00000227467	0	lncRNA	LINC01537	ENSG00000227467	6.2113	0.740949	0.00702318	0.155587	1481
ENSG00000285871	0	lncRNA	NA	ENSG00000285871	-1.10426	2.25042	0.00712471	0.155587	1535
ENSG00000288915	0	lncRNA	NA	ENSG00000288915	0.614053	1.95305	0.00706787	0.155587	1486
ENSG00000238276	0	lncRNA	NA	ENSG00000238276	-7.47427	4.56011	0.00711825	0.155587	1515.5
ENSG00000257265	0	lncRNA	NA	ENSG00000257265	-7.47427	4.50843	0.00711825	0.155587	1511
ENSG00000258131	0	lncRNA	NA	ENSG00000258131	-7.47427	4.56011	0.00711825	0.155587	1515.5
ENSG00000257766	0	lncRNA	NA	ENSG00000257766	-7.47427	3.54439	0.00711825	0.155587	1496.5
ENSG00000257167	0	lncRNA	TMPO-AS1	ENSG00000257167	3.79878	0.828854	0.00701425	0.155587	1480
ENSG00000261498	0	lncRNA	LINC00566	ENSG00000261498	-7.47427	4.71022	0.00711826	0.155587	1523
ENSG00000287153	0	lncRNA	NA	ENSG00000287153	-7.47427	4.29139	0.00711825	0.155587	1506
ENSG00000287777	0	lncRNA	NA	ENSG00000287777	-7.47427	4.45048	0.00711825	0.155587	1510
ENSG00000260648	0	lncRNA	NA	ENSG00000260648	-7.47427	4.60559	0.00711825	0.155587	1520
ENSG00000259476	0	lncRNA	NA	ENSG00000259476	-0.683574	-2.14897	0.00709656	0.155587	1488
ENSG00000259275	0	lncRNA	NA	ENSG00000259275	5.80405	0.817077	0.00698112	0.155587	1475
ENSG00000286817	0	lncRNA	NA	ENSG00000286817	-0.96699	2.67581	0.00701135	0.155587	1478
ENSG00000285792	0	lncRNA	NA	ENSG00000285792	-3.29228	1.86888	0.00695895	0.155587	1472
ENSG00000229330	0	lncRNA	NA	ENSG00000229330	-0.0666418	-3.0567	0.00705731	0.155587	1484
ENSG00000285486	0	lncRNA	NA	ENSG00000285486	-7.47427	4.50879	0.00711825	0.155587	1512
ENSG00000233002	0	lncRNA	TBC1D26-AS1	ENSG00000233002	-7.47427	5.34459	0.00711826	0.155587	1534
ENSG00000285550	0	lncRNA	NA	ENSG00000285550	-7.47427	3.54439	0.00711825	0.155587	1496.5
ENSG00000267354	0	lncRNA	NA	ENSG00000267354	-7.47427	3.81269	0.00711825	0.155587	1500
ENSG00000263727	0	lncRNA	NA	ENSG00000263727	-7.47427	4.90628	0.00711826	0.155587	1527
ENSG00000278709	0	lncRNA	NKILA	ENSG00000278709	5.54304	-0.662142	0.00711178	0.155587	1492
ENSG00000266928	0	lncRNA	NA	ENSG00000266928	-7.47427	4.85166	0.00711826	0.155587	1525
ENSG00000215765	0	lncRNA	NA	ENSG00000215765	-7.47427	5.04145	0.00711826	0.155587	1530
ENSG00000237689	0	lncRNA	NA	ENSG00000237689	-7.47427	4.61217	0.00711825	0.155587	1521
ENSG00000272834	0	lncRNA	NA	ENSG00000272834	2.39334	-1.67233	0.00707339	0.155587	1487
ENSG00000273044	0	lncRNA	NA	ENSG00000273044	-2.36608	-2.90391	0.00680171	0.155587	1461
ENSG00000268818	0	lncRNA	NA	ENSG00000268818	-7.47427	4.92035	0.00711826	0.155587	1528
ENSG00000279579	0	lncRNA	LINC01666	ENSG00000279579	0.451795	-1.95739	0.00711066	0.155587	1491
ENSG00000146535	0	protein_coding	GNA12	ENSG00000146535	10.7713	-0.275249	0.00713348	0.155642	1537
ENSG00000116337	0	protein_coding	AMPD2	ENSG00000116337	8.53022	-0.477257	0.00715043	0.155786	1538
ENSG00000132182	0	protein_coding	NUP210	ENSG00000132182	7.32317	-0.544696	0.00715868	0.155786	1541
ENSG00000286388	0	lncRNA	NA	ENSG00000286388	7.60713	-0.633113	0.00715318	0.155786	1539
ENSG00000267122	0	lncRNA	NA	ENSG00000267122	-0.528767	-1.9509	0.00715506	0.155786	1540
ENSG00000182484	0	protein_coding	WASH6P	ENSG00000182484	6.95108	-1.32301	0.00719852	0.155874	1548
ENSG00000030304	0	protein_coding	MUSK	ENSG00000030304	7.85925	0.888213	0.00717708	0.155874	1543
ENSG00000064309	0	protein_coding	CDON	ENSG00000064309	8.67604	-0.617558	0.0071707	0.155874	1542
ENSG00000104177	1	protein_coding	MYEF2	ENSG00000104177	9.54078	0.552596	0.00719034	0.155874	1545
ENSG00000253352	0	protein_coding	TUG1	ENSG00000253352	12.402	0.365899	0.00719362	0.155874	1546
ENSG00000288597	0	lncRNA	NA	ENSG00000288597	4.56916	0.755306	0.0071999	0.155874	1549
ENSG00000268231	0	lncRNA	NA	ENSG00000268231	-0.511724	-2.19644	0.00718491	0.155874	1544
ENSG00000269427	0	lncRNA	NA	ENSG00000269427	5.27551	0.558282	0.00719591	0.155874	1547
ENSG00000186594	0	lncRNA	MIR22HG	ENSG00000186594	11.2124	-0.435605	0.00721194	0.156034	1550
ENSG00000251270	0	lncRNA	NA	ENSG00000251270	-3.13982	-2.03062	0.00724118	0.156565	1551
ENSG00000197208	0	protein_coding	SLC22A4	ENSG00000197208	6.63781	-0.525021	0.00725656	0.156797	1552
ENSG00000196167	0	lncRNA	COLCA1	ENSG00000196167	4.82875	1.06488	0.00726441	0.156865	1553
ENSG00000174680	0	lncRNA	GRIK1-AS1	ENSG00000174680	3.3656	1.01179	0.00728881	0.157291	1554
ENSG00000289604	0	protein_coding	CTAGE8	ENSG00000289604	1.84248	-1.62682	0.00729437	0.15731	1555
ENSG00000249679	0	lncRNA	NA	ENSG00000249679	7.84329	-0.901191	0.0073008	0.157347	1556
ENSG00000139178	0	protein_coding	C1RL	ENSG00000139178	9.44866	0.480747	0.00731738	0.157603	1557
ENSG00000157259	1	protein_coding	GATAD1	ENSG00000157259	10.4828	0.312821	0.00733466	0.157773	1559
ENSG00000256948	0	lncRNA	NA	ENSG00000256948	3.23335	-1.85222	0.00732998	0.157773	1558
ENSG00000168004	0	protein_coding	PLAAT5	ENSG00000168004	7.03755	-0.728951	0.00735407	0.158089	1560
ENSG00000157927	0	protein_coding	RADIL	ENSG00000157927	6.46812	-0.839031	0.00739181	0.158798	1561
ENSG00000250312	1	protein_coding	ZNF718	ENSG00000250312	8.01601	0.610758	0.00739911	0.158854	1562
ENSG00000131389	0	protein_coding	SLC6A6	ENSG00000131389	11.9043	0.73062	0.00742763	0.15916	1565
ENSG00000287986	0	lncRNA	NA	ENSG00000287986	4.4206	1.06718	0.00742751	0.15916	1564
ENSG00000224505	0	lncRNA	NA	ENSG00000224505	5.76224	0.761007	0.00742056	0.15916	1563
ENSG00000021488	0	protein_coding	SLC7A9	ENSG00000021488	2.22221	-1.36406	0.00744822	0.159499	1566
ENSG00000168959	0	protein_coding	GRM5	ENSG00000168959	-1.24277	2.29042	0.00745829	0.159531	1567
ENSG00000166908	0	protein_coding	PIP4K2C	ENSG00000166908	9.44754	0.269608	0.00745921	0.159531	1568
ENSG00000188643	0	protein_coding	S100A16	ENSG00000188643	9.5136	-0.399985	0.0074659	0.159572	1569
ENSG00000237136	0	protein_coding	C4orf51	ENSG00000237136	-1.64528	2.25035	0.0074849	0.159877	1570
ENSG00000099377	0	protein_coding	HSD3B7	ENSG00000099377	6.02542	-0.747419	0.00751209	0.160355	1571
ENSG00000285850	0	lncRNA	NA	ENSG00000285850	1.74083	-1.77501	0.00752135	0.160451	1572
ENSG00000248724	0	lncRNA	NPHP3-AS1	ENSG00000248724	0.983523	1.63668	0.007568	0.161343	1573
ENSG00000177606	1	protein_coding	JUN	ENSG00000177606	11.0433	-0.60554	0.00760095	0.161737	1575
ENSG00000182162	0	protein_coding	P2RY8	ENSG00000182162	6.89378	-0.528314	0.00760095	0.161737	1576
ENSG00000286500	0	lncRNA	NA	ENSG00000286500	-0.933036	2.52929	0.00759529	0.161737	1574
ENSG00000058866	0	protein_coding	DGKG	ENSG00000058866	9.94536	0.563205	0.00761602	0.161852	1578
ENSG00000286482	0	lncRNA	NA	ENSG00000286482	3.72337	0.960125	0.0076142	0.161852	1577
ENSG00000277651	0	lncRNA	NA	ENSG00000277651	-1.35736	-2.46597	0.00762846	0.162014	1579
ENSG00000142856	0	protein_coding	ITGB3BP	ENSG00000142856	8.6895	0.616072	0.00764885	0.16224	1581
ENSG00000122512	0	protein_coding	PMS2	ENSG00000122512	8.16132	0.280007	0.00765362	0.16224	1582
ENSG00000255100	0	lncRNA	TSKU-AS1	ENSG00000255100	1.73489	1.58993	0.00764663	0.16224	1580
ENSG00000260238	0	protein_coding	PMF1-BGLAP	ENSG00000260238	0.026036	-2.38031	0.00766791	0.162441	1583
ENSG00000159733	0	protein_coding	ZFYVE28	ENSG00000159733	6.8236	-0.621501	0.00770609	0.163146	1584
ENSG00000143178	1	protein_coding	TBX19	ENSG00000143178	5.38866	0.930834	0.00773482	0.163284	1586
ENSG00000280670	0	protein_coding	CCDC163	ENSG00000280670	6.93779	-1.32518	0.00772245	0.163284	1585
ENSG00000115457	0	protein_coding	IGFBP2	ENSG00000115457	10.5267	0.989088	0.0077381	0.163284	1588
ENSG00000168334	0	protein_coding	XIRP1	ENSG00000168334	13.7234	-1.18399	0.00774122	0.163284	1589
ENSG00000206561	0	protein_coding	COLQ	ENSG00000206561	9.31414	0.740896	0.00773495	0.163284	1587
ENSG00000140044	1	protein_coding	JDP2	ENSG00000140044	8.87509	-0.514425	0.00774182	0.163284	1590
ENSG00000213462	0	protein_coding	ERV3-1	ENSG00000213462	7.92439	0.620206	0.00777167	0.163548	1593
ENSG00000104859	0	protein_coding	CLASRP	ENSG00000104859	9.0984	-0.720648	0.00777384	0.163548	1594
ENSG00000256670	0	lncRNA	RASSF3-DT	ENSG00000256670	-1.76588	2.76589	0.00776504	0.163548	1592
ENSG00000240770	0	lncRNA	C21orf91-OT1	ENSG00000240770	-0.187259	2.00089	0.00776476	0.163548	1591
ENSG00000263860	0	lncRNA	NA	ENSG00000263860	-0.338554	-2.13051	0.00777953	0.163565	1595
ENSG00000118162	0	protein_coding	KPTN	ENSG00000118162	6.30025	-0.613261	0.00778599	0.163598	1596
ENSG00000289384	0	lncRNA	NA	ENSG00000289384	0.489506	1.95995	0.00780461	0.163887	1597
ENSG00000196747	0	protein_coding	H2AC13	ENSG00000196747	-1.31129	-2.98046	0.0078103	0.163894	1598
ENSG00000262693	0	lncRNA	ZFP3-DT	ENSG00000262693	-0.304039	1.96488	0.00781472	0.163894	1599
ENSG00000254219	0	lncRNA	NA	ENSG00000254219	-1.329	-2.0724	0.00782599	0.164028	1600
ENSG00000118777	0	protein_coding	ABCG2	ENSG00000118777	7.6062	0.609236	0.00783595	0.164032	1602
ENSG00000286957	0	lncRNA	NA	ENSG00000286957	2.67289	-1.36093	0.00783405	0.164032	1601
ENSG00000272899	0	protein_coding	ATP6V1FNB	ENSG00000272899	5.53437	-1.37583	0.00784658	0.164118	1603
ENSG00000251379	0	lncRNA	NA	ENSG00000251379	0.76026	2.07983	0.00784987	0.164118	1604
ENSG00000105976	0	protein_coding	MET	ENSG00000105976	10.3358	-0.630622	0.00786781	0.164186	1607
ENSG00000287493	0	lncRNA	NA	ENSG00000287493	-1.84119	-3.06744	0.00786376	0.164186	1606
ENSG00000259238	0	lncRNA	NA	ENSG00000259238	-1.73475	-2.57166	0.00786376	0.164186	1605
ENSG00000169862	0	protein_coding	CTNND2	ENSG00000169862	8.27456	0.753726	0.00788125	0.164364	1608
ENSG00000105771	0	protein_coding	SMG9	ENSG00000105771	7.95591	-0.528942	0.00789946	0.164642	1609
ENSG00000180574	0	protein_coding	EIF2S3B	ENSG00000180574	3.81769	1.57563	0.00791888	0.164944	1610
ENSG00000184471	0	protein_coding	C1QTNF8	ENSG00000184471	0.665222	2.42475	0.00792397	0.164947	1611
ENSG00000129354	0	protein_coding	AP1M2	ENSG00000129354	-0.0394833	-2.32378	0.0079567	0.165526	1612
ENSG00000150764	0	protein_coding	DIXDC1	ENSG00000150764	11.6233	0.47188	0.00799082	0.16603	1614
ENSG00000260930	0	lncRNA	LINC01416	ENSG00000260930	-1.03884	2.4274	0.00798715	0.16603	1613
ENSG00000251602	0	lncRNA	NA	ENSG00000251602	5.93323	-0.549472	0.00799668	0.166049	1615
ENSG00000284707	0	lncRNA	NA	ENSG00000284707	4.74014	0.734205	0.00801399	0.166305	1616
ENSG00000176641	0	protein_coding	RNF152	ENSG00000176641	10.1449	-0.569078	0.00803293	0.166492	1618
ENSG00000236206	0	lncRNA	NA	ENSG00000236206	-0.219736	0.701726	0.00803009	0.166492	1617
ENSG00000247473	0	lncRNA	CARS1-AS1	ENSG00000247473	-0.13668	2.03371	0.0080539	0.166739	1619
ENSG00000260923	0	lncRNA	LINC02193	ENSG00000260923	3.70247	1.14045	0.0080548	0.166739	1620
ENSG00000253125	0	lncRNA	NA	ENSG00000253125	3.80207	-2.6642	0.00807248	0.167002	1621
ENSG00000237989	0	lncRNA	LINC01679	ENSG00000237989	5.46724	-0.835881	0.00809703	0.167407	1622
ENSG00000159248	0	protein_coding	GJD2	ENSG00000159248	7.69136	-1.89719	0.00810662	0.167502	1623
ENSG00000111696	0	protein_coding	NT5DC3	ENSG00000111696	8.36447	0.907256	0.00811245	0.167519	1624
ENSG00000178776	0	protein_coding	C5orf46	ENSG00000178776	6.5119	1.40767	0.00813707	0.167821	1626
ENSG00000167487	0	protein_coding	KLHL26	ENSG00000167487	7.15534	-0.631141	0.00813365	0.167821	1625
ENSG00000148362	0	protein_coding	PAXX	ENSG00000148362	7.69817	-1.28131	0.00814685	0.167919	1627
ENSG00000196449	0	protein_coding	YRDC	ENSG00000196449	7.42486	-0.421274	0.00819665	0.168662	1629
ENSG00000157168	0	protein_coding	NRG1	ENSG00000157168	7.42466	1.06238	0.00818914	0.168662	1628
ENSG00000240567	0	lncRNA	LINC02067	ENSG00000240567	1.41882	1.47519	0.00819796	0.168662	1630
ENSG00000248551	0	lncRNA	NA	ENSG00000248551	-1.90839	-2.38798	0.00821894	0.168886	1632
ENSG00000288005	0	lncRNA	NA	ENSG00000288005	1.07403	1.61053	0.00821559	0.168886	1631
ENSG00000183631	0	protein_coding	PRR32	ENSG00000183631	5.06233	-1.74128	0.00824554	0.169329	1633
ENSG00000226648	0	lncRNA	PLCG1-AS1	ENSG00000226648	6.36766	0.629764	0.00825172	0.169352	1634
ENSG00000260440	0	lncRNA	LINC01544	ENSG00000260440	0.472465	-2.01616	0.00826371	0.169494	1635
ENSG00000167034	1	protein_coding	NKX3-1	ENSG00000167034	7.56005	-0.518231	0.00829635	0.169868	1636
ENSG00000149571	0	protein_coding	KIRREL3	ENSG00000149571	5.05837	-1.13532	0.00829712	0.169868	1638
ENSG00000073350	0	protein_coding	LLGL2	ENSG00000073350	6.52573	-0.912172	0.00829651	0.169868	1637
ENSG00000164161	0	protein_coding	HHIP	ENSG00000164161	5.29186	0.840235	0.00831178	0.169996	1639
ENSG00000102967	0	protein_coding	DHODH	ENSG00000102967	9.54247	-0.698351	0.0083135	0.169996	1640
ENSG00000144554	0	protein_coding	FANCD2	ENSG00000144554	6.04068	0.624963	0.00832922	0.170213	1641
ENSG00000197446	0	protein_coding	CYP2F1	ENSG00000197446	-1.35864	-2.89363	0.0083363	0.170254	1642
ENSG00000083720	0	protein_coding	OXCT1	ENSG00000083720	13.249	0.563413	0.0083484	0.170398	1643
ENSG00000115129	0	protein_coding	TP53I3	ENSG00000115129	7.36725	-0.662037	0.00836511	0.170635	1644
ENSG00000187240	0	protein_coding	DYNC2H1	ENSG00000187240	9.40499	0.513719	0.00843336	0.171218	1651
ENSG00000151224	0	protein_coding	MAT1A	ENSG00000151224	1.23687	-1.4926	0.00842253	0.171218	1648
ENSG00000131148	0	protein_coding	EMC8	ENSG00000131148	8.84044	-0.346433	0.00840604	0.171218	1646
ENSG00000141753	0	protein_coding	IGFBP4	ENSG00000141753	12.6768	-0.627924	0.00843087	0.171218	1650
ENSG00000134815	0	protein_coding	DHX34	ENSG00000134815	7.39472	-0.53381	0.00841833	0.171218	1647
ENSG00000214922	0	lncRNA	HLA-F-AS1	ENSG00000214922	7.18182	0.473868	0.00843456	0.171218	1652
ENSG00000258308	0	lncRNA	NA	ENSG00000258308	-0.240445	2.31702	0.00842407	0.171218	1649
ENSG00000245849	0	lncRNA	RAD51-AS1	ENSG00000245849	8.49577	0.441284	0.00840153	0.171218	1645
ENSG00000277342	0	lncRNA	NA	ENSG00000277342	2.25289	-1.25384	0.00846275	0.171685	1653
ENSG00000258871	0	lncRNA	NA	ENSG00000258871	2.81005	-1.3749	0.00846779	0.171685	1654
ENSG00000253374	0	lncRNA	NA	ENSG00000253374	-0.405195	2.19672	0.00853064	0.172855	1655
ENSG00000136535	1	protein_coding	TBR1	ENSG00000136535	-2.61711	-2.03305	0.00871683	0.173167	1671
ENSG00000144481	0	protein_coding	TRPM8	ENSG00000144481	-0.287234	2.0867	0.00861996	0.173167	1659
ENSG00000168356	0	protein_coding	SCN11A	ENSG00000168356	3.71161	0.853954	0.0086486	0.173167	1663
ENSG00000132406	0	protein_coding	TMEM128	ENSG00000132406	8.8821	0.336471	0.00868611	0.173167	1667
ENSG00000189252	0	protein_coding	SPANXN3	ENSG00000189252	-3.46241	2.09206	0.00863043	0.173167	1660
ENSG00000285547	0	protein_coding	NA	ENSG00000285547	-1.90714	-2.38158	0.00864118	0.173167	1661
ENSG00000125354	0	protein_coding	SEPTIN6	ENSG00000125354	9.47239	-0.337732	0.00864234	0.173167	1662
ENSG00000165661	0	protein_coding	QSOX2	ENSG00000165661	8.35598	-0.358733	0.00857497	0.173167	1657
ENSG00000110244	0	protein_coding	APOA4	ENSG00000110244	-3.03814	-1.9408	0.00871683	0.173167	1672
ENSG00000167588	0	protein_coding	GPD1	ENSG00000167588	8.69841	-1.00559	0.00869967	0.173167	1669
ENSG00000170486	0	protein_coding	KRT72	ENSG00000170486	-1.90104	2.30788	0.0087216	0.173167	1689
ENSG00000198033	0	protein_coding	TUBA3C	ENSG00000198033	-3.31748	-3.51007	0.00871684	0.173167	1684
ENSG00000255346	0	protein_coding	NOX5	ENSG00000255346	3.60024	-1.05826	0.00870334	0.173167	1670
ENSG00000261459	1	protein_coding	NA	ENSG00000261459	-2.82854	-2.32903	0.00871683	0.173167	1674
ENSG00000103355	0	protein_coding	PRSS33	ENSG00000103355	-2.87713	-3.20385	0.00871683	0.173167	1683
ENSG00000197019	0	protein_coding	SERTAD1	ENSG00000197019	7.62698	-0.676109	0.00866202	0.173167	1665
ENSG00000287354	0	lncRNA	NA	ENSG00000287354	0.00556914	-2.33543	0.00868835	0.173167	1668
ENSG00000286174	0	lncRNA	NA	ENSG00000286174	-3.09023	-2.77766	0.00871683	0.173167	1678
ENSG00000236423	0	lncRNA	LINC01134	ENSG00000236423	3.58299	-1.2272	0.00858688	0.173167	1658
ENSG00000226649	0	lncRNA	NA	ENSG00000226649	-3.02198	-2.26631	0.00871683	0.173167	1675
ENSG00000287036	0	lncRNA	NA	ENSG00000287036	-2.90778	-2.73513	0.00871683	0.173167	1677
ENSG00000242781	0	lncRNA	LINC02050	ENSG00000242781	-2.67897	-3.19276	0.00871683	0.173167	1682
ENSG00000272719	0	lncRNA	NA	ENSG00000272719	-1.69005	-4.32572	0.00871684	0.173167	1688
ENSG00000254705	0	lncRNA	NA	ENSG00000254705	-2.65507	-2.93011	0.00871683	0.173167	1679
ENSG00000235281	0	lncRNA	NA	ENSG00000235281	-2.26965	-3.77096	0.00871684	0.173167	1686
ENSG00000256888	0	lncRNA	LINC02366	ENSG00000256888	-1.94876	-3.95561	0.00871684	0.173167	1687
ENSG00000258001	0	lncRNA	R3HDM2-DT	ENSG00000258001	-1.50815	2.14108	0.00865751	0.173167	1664
ENSG00000231674	0	lncRNA	LINC00410	ENSG00000231674	-2.38756	-2.80297	0.00871683	0.173167	1676
ENSG00000226240	0	lncRNA	LINC00381	ENSG00000226240	-2.90255	-2.04803	0.00871683	0.173167	1673
ENSG00000259380	0	lncRNA	LINC02895	ENSG00000259380	-3.04519	-2.86774	0.00871683	0.173167	1680
ENSG00000285974	0	lncRNA	NA	ENSG00000285974	-3.37003	-4.31005	0.00871684	0.173167	1685
ENSG00000274173	0	lncRNA	NA	ENSG00000274173	1.18406	-1.67417	0.00857359	0.173167	1656
ENSG00000233699	0	lncRNA	TTTY18	ENSG00000233699	-2.78702	-2.95792	0.00871683	0.173167	1681
ENSG00000178457	0	lncRNA	LINC00314	ENSG00000178457	-0.209676	-1.98126	0.00867972	0.173167	1666
ENSG00000266978	0	lncRNA	NA	ENSG00000266978	-2.58009	2.68173	0.00873591	0.173348	1690
ENSG00000273264	0	lncRNA	NA	ENSG00000273264	0.627485	1.9156	0.0087799	0.174118	1691
ENSG00000268615	0	lncRNA	NA	ENSG00000268615	-0.193479	1.95966	0.00879876	0.174389	1692
ENSG00000229520	0	lncRNA	LINC00404	ENSG00000229520	-1.68695	-2.272	0.00881727	0.174653	1693
ENSG00000153208	0	protein_coding	MERTK	ENSG00000153208	9.15346	0.640052	0.00884067	0.174888	1695
ENSG00000287529	0	lncRNA	NA	ENSG00000287529	-1.17708	-0.672666	0.00883615	0.174888	1694
ENSG00000224893	0	lncRNA	LINC02840	ENSG00000224893	0.589493	1.68678	0.00884478	0.174888	1696
ENSG00000205642	0	protein_coding	VCX3B	ENSG00000205642	1.8447	-2.65043	0.00885124	0.174912	1697
ENSG00000180543	0	protein_coding	TSPYL5	ENSG00000180543	10.1818	-0.302214	0.00887397	0.175158	1698
ENSG00000287637	0	lncRNA	NA	ENSG00000287637	2.17437	-1.37286	0.0088741	0.175158	1699
ENSG00000159884	0	protein_coding	CCDC107	ENSG00000159884	5.75962	-0.651655	0.00889673	0.1755	1700
ENSG00000130731	0	protein_coding	METTL26	ENSG00000130731	8.46682	-1.1241	0.00890188	0.1755	1701
ENSG00000285796	0	lncRNA	NA	ENSG00000285796	6.72752	0.601165	0.00890735	0.175504	1702
ENSG00000149292	0	protein_coding	TTC12	ENSG00000149292	7.95196	-0.445355	0.00891308	0.175514	1703
ENSG00000159882	1	protein_coding	ZNF230	ENSG00000159882	7.62421	0.365565	0.00894226	0.175985	1704
ENSG00000008283	0	protein_coding	CYB561	ENSG00000008283	9.04531	-0.560434	0.00897792	0.17653	1705
ENSG00000229056	0	lncRNA	HECW2-AS1	ENSG00000229056	2.09274	1.31928	0.00898575	0.17653	1707
ENSG00000258354	0	lncRNA	NA	ENSG00000258354	-0.0927226	1.89632	0.0089825	0.17653	1706
ENSG00000164932	0	protein_coding	CTHRC1	ENSG00000164932	7.32995	1.01244	0.00901981	0.177096	1708
ENSG00000255847	0	lncRNA	NA	ENSG00000255847	-1.78844	2.53707	0.00904732	0.177532	1709
ENSG00000172461	0	protein_coding	FUT9	ENSG00000172461	0.253829	-2.65909	0.00905572	0.177593	1710
ENSG00000135976	0	protein_coding	ANKRD36	ENSG00000135976	8.79814	0.584466	0.00907435	0.177647	1713
ENSG00000105642	0	protein_coding	KCNN1	ENSG00000105642	4.20065	-1.67552	0.00906797	0.177647	1711
ENSG00000255027	0	lncRNA	NA	ENSG00000255027	-0.887097	-2.27496	0.00907148	0.177647	1712
ENSG00000288062	0	lncRNA	NA	ENSG00000288062	1.37392	-1.60995	0.00909112	0.177871	1714
ENSG00000174469	0	protein_coding	CNTNAP2	ENSG00000174469	4.8325	-1.54687	0.00912408	0.178412	1715
ENSG00000121742	0	protein_coding	GJB6	ENSG00000121742	-0.296572	-2.10638	0.00915098	0.178458	1718
ENSG00000271937	0	lncRNA	NA	ENSG00000271937	-2.14604	2.1969	0.00913982	0.178458	1717
ENSG00000231255	0	lncRNA	NA	ENSG00000231255	1.29724	1.75971	0.00915213	0.178458	1719
ENSG00000288809	0	lncRNA	NA	ENSG00000288809	0.849098	-1.73552	0.00915306	0.178458	1720
ENSG00000267028	0	lncRNA	TCF4-AS1	ENSG00000267028	-0.304292	0.528483	0.00913194	0.178458	1716
ENSG00000167608	0	protein_coding	TMC4	ENSG00000167608	5.86962	-0.953721	0.00920465	0.17936	1721
ENSG00000132122	0	protein_coding	SPATA6	ENSG00000132122	8.83242	0.428111	0.00924809	0.179483	1722
ENSG00000288460	0	protein_coding	SMIM42	ENSG00000288460	-3.21822	2.57841	0.00999639	0.179483	1782
ENSG00000186377	0	protein_coding	CYP4X1	ENSG00000186377	8.17278	0.662245	0.00932184	0.179483	1724
ENSG00000248485	0	protein_coding	PCP4L1	ENSG00000248485	4.23088	-0.874702	0.00996347	0.179483	1776
ENSG00000221888	0	protein_coding	OR1C1	ENSG00000221888	-7.47427	-4.40259	0.0100306	0.179483	1862
ENSG00000169047	0	protein_coding	IRS1	ENSG00000169047	9.85665	-0.471078	0.00990457	0.179483	1770
ENSG00000163576	0	protein_coding	EFHB	ENSG00000163576	3.83998	-1.30121	0.00982717	0.179483	1764
ENSG00000185565	0	protein_coding	LSAMP	ENSG00000185565	9.08817	-0.896868	0.0097821	0.179483	1761
ENSG00000168329	0	protein_coding	CX3CR1	ENSG00000168329	5.49138	1.15494	0.0094671	0.179483	1738
ENSG00000091181	0	protein_coding	IL5RA	ENSG00000091181	4.86965	-1.23538	0.00970525	0.179483	1757
ENSG00000280571	0	protein_coding	NA	ENSG00000280571	-7.47427	-3.68683	0.0100306	0.179483	1832
ENSG00000138653	0	protein_coding	NDST4	ENSG00000138653	-0.23359	2.4046	0.00970079	0.179483	1756
ENSG00000248329	0	protein_coding	APELA	ENSG00000248329	-7.47427	-4.27033	0.0100306	0.179483	1856
ENSG00000188818	0	protein_coding	ZDHHC11	ENSG00000188818	7.95735	-1.01633	0.00969017	0.179483	1754
ENSG00000120436	0	protein_coding	GPR31	ENSG00000120436	-7.47427	-3.69137	0.0100306	0.179483	1833
ENSG00000196866	0	protein_coding	H2AC7	ENSG00000196866	-7.47427	-4.00592	0.0100306	0.179483	1847
ENSG00000181444	1	protein_coding	ZNF467	ENSG00000181444	6.14288	-0.931694	0.00941827	0.179483	1732
ENSG00000106560	0	protein_coding	GIMAP2	ENSG00000106560	7.64118	0.445247	0.00995743	0.179483	1773
ENSG00000106565	0	protein_coding	TMEM176B	ENSG00000106565	10.6347	-0.812599	0.00968928	0.179483	1753
ENSG00000102313	0	protein_coding	ITIH6	ENSG00000102313	-7.47427	-3.81661	0.0100306	0.179483	1839
ENSG00000102076	0	protein_coding	OPN1LW	ENSG00000102076	-3.06494	2.44621	0.00999639	0.179483	1780
ENSG00000277535	0	protein_coding	NA	ENSG00000277535	-7.47427	-4.61798	0.0100306	0.179483	1866.5
ENSG00000188158	0	protein_coding	NHS	ENSG00000188158	8.14778	0.854049	0.0095486	0.179483	1745
ENSG00000147655	0	protein_coding	RSPO2	ENSG00000147655	3.24703	1.65921	0.00952168	0.179483	1743
ENSG00000022567	0	protein_coding	SLC45A4	ENSG00000022567	8.63606	-0.391643	0.00930658	0.179483	1723
ENSG00000181085	0	protein_coding	MAPK15	ENSG00000181085	2.32114	-1.8454	0.00939956	0.179483	1730
ENSG00000122136	0	protein_coding	OBP2A	ENSG00000122136	-7.47427	-4.25201	0.0100306	0.179483	1854
ENSG00000189253	0	protein_coding	TRIM64B	ENSG00000189253	-3.1976	3.51743	0.00999639	0.179483	1795
ENSG00000228607	0	protein_coding	CLDN25	ENSG00000228607	-7.47427	-3.32002	0.0100306	0.179483	1819
ENSG00000110243	0	protein_coding	APOA5	ENSG00000110243	-7.47427	-3.79187	0.0100306	0.179483	1837
ENSG00000166086	0	protein_coding	JAM3	ENSG00000166086	9.72785	0.565837	0.00987325	0.179483	1767
ENSG00000197889	0	protein_coding	MEIG1	ENSG00000197889	0.387827	-1.71426	0.0100072	0.179483	1802
ENSG00000181192	0	protein_coding	DHTKD1	ENSG00000181192	10.1893	0.433044	0.0100154	0.179483	1803
ENSG00000119979	0	protein_coding	DENND10	ENSG00000119979	9.52561	0.32218	0.00958057	0.179483	1746
ENSG00000286088	0	protein_coding	NA	ENSG00000286088	-7.47427	-2.94766	0.0100306	0.179483	1811
ENSG00000148513	1	protein_coding	ANKRD30A	ENSG00000148513	-7.47427	-2.13761	0.0100306	0.179483	1807
ENSG00000151632	0	protein_coding	AKR1C2	ENSG00000151632	10.1215	-0.739812	0.00933311	0.179483	1725
ENSG00000075673	0	protein_coding	ATP12A	ENSG00000075673	-4.41027	4.67449	0.00999639	0.179483	1798
ENSG00000259431	0	protein_coding	THTPA	ENSG00000259431	6.44176	-0.646509	0.00977839	0.179483	1760
ENSG00000255192	1	protein_coding	NANOGP8	ENSG00000255192	1.38038	1.39341	0.0096089	0.179483	1750
ENSG00000137822	0	protein_coding	TUBGCP4	ENSG00000137822	8.53205	-0.296138	0.00978944	0.179483	1762
ENSG00000168096	0	protein_coding	ANKS3	ENSG00000168096	7.8688	-0.978206	0.00987932	0.179483	1768
ENSG00000214940	0	protein_coding	NPIPA8	ENSG00000214940	-7.47427	-4.70386	0.0100306	0.179483	1870
ENSG00000136487	0	protein_coding	GH2	ENSG00000136487	-7.47427	-3.2546	0.0100306	0.179483	1817
ENSG00000167117	0	protein_coding	ANKRD40CL	ENSG00000167117	-7.47427	-4.40967	0.0100306	0.179483	1863
ENSG00000256525	0	protein_coding	POLG2	ENSG00000256525	8.59948	0.274979	0.00948672	0.179483	1740
ENSG00000266714	0	protein_coding	MYO15B	ENSG00000266714	10.7583	-0.856659	0.0100352	0.179483	1875
ENSG00000125851	0	protein_coding	PCSK2	ENSG00000125851	6.37632	-0.931455	0.00933564	0.179483	1726
ENSG00000171700	0	protein_coding	RGS19	ENSG00000171700	6.44973	-0.675304	0.00997042	0.179483	1777
ENSG00000101162	0	protein_coding	TUBB1	ENSG00000101162	3.87737	1.32383	0.00986062	0.179483	1766
ENSG00000196209	0	protein_coding	SIRPB2	ENSG00000196209	6.76565	0.814832	0.0096483	0.179483	1751
ENSG00000069399	0	protein_coding	BCL3	ENSG00000069399	8.19626	-0.643329	0.0095981	0.179483	1748
ENSG00000269403	0	protein_coding	NA	ENSG00000269403	-7.47427	-3.14537	0.0100306	0.179483	1815
ENSG00000182566	0	protein_coding	CLEC4G	ENSG00000182566	-7.47427	-3.59074	0.0100306	0.179483	1829
ENSG00000128313	0	protein_coding	APOL5	ENSG00000128313	1.32981	-1.72499	0.00960123	0.179483	1749
ENSG00000280071	0	protein_coding	GATD3B	ENSG00000280071	6.58626	1.57955	0.00990355	0.179483	1769
ENSG00000271576	0	lncRNA	PRKACB-DT	ENSG00000271576	5.4132	0.586518	0.00973927	0.179483	1759
ENSG00000233222	0	lncRNA	NA	ENSG00000233222	-7.47427	-4.61798	0.0100306	0.179483	1866.5
ENSG00000259815	0	lncRNA	LINC02769	ENSG00000259815	-7.47427	-1.77543	0.0100306	0.179483	1805.5
ENSG00000285698	0	lncRNA	NA	ENSG00000285698	0.909476	1.73488	0.00954775	0.179483	1744
ENSG00000286378	0	lncRNA	NA	ENSG00000286378	3.14169	1.06808	0.00999744	0.179483	1801
ENSG00000250135	0	lncRNA	NA	ENSG00000250135	-7.47427	-4.29623	0.0100306	0.179483	1858
ENSG00000287064	0	lncRNA	NA	ENSG00000287064	-7.47427	-4.06321	0.0100306	0.179483	1850
ENSG00000287931	0	lncRNA	NA	ENSG00000287931	-0.0213581	-1.98726	0.00949722	0.179483	1742
ENSG00000234940	0	lncRNA	NA	ENSG00000234940	-2.86191	2.98049	0.00999639	0.179483	1787
ENSG00000287937	0	lncRNA	NA	ENSG00000287937	-2.8212	3.06191	0.00999639	0.179483	1789
ENSG00000289556	0	lncRNA	NA	ENSG00000289556	4.02483	1.50049	0.00945857	0.179483	1736
ENSG00000281358	0	lncRNA	RASSF1-AS1	ENSG00000281358	-7.47427	-6.52093	0.0100306	0.179483	1874
ENSG00000225790	0	lncRNA	NA	ENSG00000225790	-2.8308	3.35527	0.00999639	0.179483	1794
ENSG00000289509	0	lncRNA	NA	ENSG00000289509	-2.95772	2.66066	0.00999639	0.179483	1783
ENSG00000288075	0	lncRNA	NA	ENSG00000288075	5.03492	0.763687	0.00981961	0.179483	1763
ENSG00000287449	0	lncRNA	NA	ENSG00000287449	-0.411726	2.17334	0.0093964	0.179483	1729
ENSG00000249667	0	lncRNA	LINC01259	ENSG00000249667	-7.47427	-4.13299	0.0100306	0.179483	1852
ENSG00000253647	0	lncRNA	KCNIP1-OT1	ENSG00000253647	0.613919	1.87704	0.00983267	0.179483	1765
ENSG00000287579	0	lncRNA	NA	ENSG00000287579	-2.6766	3.10023	0.00999639	0.179483	1790
ENSG00000248362	0	lncRNA	NA	ENSG00000248362	4.22699	1.878	0.00944662	0.179483	1735
ENSG00000249916	0	lncRNA	NA	ENSG00000249916	-7.47427	-5.67215	0.0100306	0.179483	1872
ENSG00000250358	0	lncRNA	LINC02200	ENSG00000250358	-7.47427	-3.03284	0.0100306	0.179483	1812
ENSG00000288088	0	lncRNA	NA	ENSG00000288088	-7.47427	-3.34253	0.0100306	0.179483	1820
ENSG00000227131	0	lncRNA	NA	ENSG00000227131	-2.5537	2.53893	0.00999639	0.179483	1779
ENSG00000231332	0	lncRNA	OOEP-AS1	ENSG00000231332	-7.47427	-3.53593	0.0100306	0.179483	1825
ENSG00000283215	0	lncRNA	LINC02537	ENSG00000283215	-7.47427	-3.59214	0.0100306	0.179483	1830
ENSG00000238019	0	lncRNA	NA	ENSG00000238019	-7.47427	-3.28152	0.0100306	0.179483	1818
ENSG00000288836	0	lncRNA	NA	ENSG00000288836	-0.0157298	-1.85409	0.00946467	0.179483	1737
ENSG00000271199	0	lncRNA	NA	ENSG00000271199	2.47279	1.12766	0.00969834	0.179483	1755
ENSG00000287700	0	lncRNA	NA	ENSG00000287700	-3.08968	2.83752	0.00999639	0.179483	1786
ENSG00000248964	0	lncRNA	NA	ENSG00000248964	-7.47427	-2.73728	0.0100306	0.179483	1810
ENSG00000253892	0	lncRNA	NA	ENSG00000253892	-3.24316	3.42631	0.00999639	0.179483	1793
ENSG00000251867	0	lncRNA	NA	ENSG00000251867	6.53776	0.539253	0.00998768	0.179483	1778
ENSG00000254120	0	lncRNA	LINC02155	ENSG00000254120	-7.47427	-4.39454	0.0100306	0.179483	1861
ENSG00000285890	0	lncRNA	NA	ENSG00000285890	-7.47427	-3.91883	0.0100306	0.179483	1844
ENSG00000253926	0	lncRNA	NA	ENSG00000253926	-3.24483	2.3821	0.00999639	0.179483	1781
ENSG00000289411	0	lncRNA	NA	ENSG00000289411	-7.47427	-3.86179	0.0100306	0.179483	1843
ENSG00000234394	0	lncRNA	NA	ENSG00000234394	-7.47427	-4.10391	0.0100306	0.179483	1851
ENSG00000236130	0	lncRNA	PTCSC2	ENSG00000236130	-4.03154	5.43196	0.00999639	0.179483	1800
ENSG00000286502	0	lncRNA	NA	ENSG00000286502	2.42748	-1.19139	0.00959302	0.179483	1747
ENSG00000286782	0	lncRNA	NA	ENSG00000286782	4.94145	0.747057	0.00992547	0.179483	1771
ENSG00000255300	0	lncRNA	LINC02745	ENSG00000255300	-7.47427	-4.06314	0.0100306	0.179483	1849
ENSG00000285980	0	lncRNA	NA	ENSG00000285980	-7.47427	-3.43531	0.0100306	0.179483	1823
ENSG00000254972	0	lncRNA	NA	ENSG00000254972	-2.41489	3.3254	0.00999639	0.179483	1796
ENSG00000255197	0	lncRNA	NA	ENSG00000255197	6.67493	0.638261	0.0094181	0.179483	1731
ENSG00000224091	0	lncRNA	NA	ENSG00000224091	-7.47427	-4.69266	0.0100306	0.179483	1869
ENSG00000228353	0	lncRNA	NA	ENSG00000228353	-7.47427	-3.50012	0.0100306	0.179483	1824
ENSG00000287613	0	lncRNA	NA	ENSG00000287613	2.82368	-2.35523	0.00934231	0.179483	1727
ENSG00000238258	0	lncRNA	NA	ENSG00000238258	1.69452	-1.26234	0.00994376	0.179483	1772
ENSG00000288090	0	lncRNA	NA	ENSG00000288090	-7.47427	-4.53229	0.0100306	0.179483	1865
ENSG00000224750	0	lncRNA	NA	ENSG00000224750	-7.47427	-1.77543	0.0100306	0.179483	1805.5
ENSG00000233409	0	lncRNA	FANK1-AS1	ENSG00000233409	-7.47427	-3.56663	0.0100306	0.179483	1827
ENSG00000285402	0	lncRNA	NA	ENSG00000285402	-0.423702	-2.1182	0.0094865	0.179483	1739
ENSG00000229227	0	lncRNA	NA	ENSG00000229227	-4.35475	4.78554	0.00999639	0.179483	1799
ENSG00000289158	0	lncRNA	NA	ENSG00000289158	-7.47427	-3.84782	0.0100306	0.179483	1840
ENSG00000256577	0	lncRNA	SLC6A12-AS1	ENSG00000256577	-7.47427	-3.93348	0.0100306	0.179483	1845
ENSG00000274591	0	lncRNA	NA	ENSG00000274591	-2.70962	3.45251	0.00999639	0.179483	1797
ENSG00000257359	0	lncRNA	NA	ENSG00000257359	-7.47427	-3.85631	0.0100306	0.179483	1842
ENSG00000256199	0	lncRNA	NA	ENSG00000256199	-7.47427	-3.85368	0.0100306	0.179483	1841
ENSG00000230403	0	lncRNA	LINC01066	ENSG00000230403	-7.47427	-3.76276	0.0100306	0.179483	1834
ENSG00000229249	0	lncRNA	LINC00446	ENSG00000229249	-2.6748	2.80559	0.00999639	0.179483	1784
ENSG00000233379	0	lncRNA	NA	ENSG00000233379	-7.47427	-5.78227	0.0100306	0.179483	1873
ENSG00000224517	0	lncRNA	HTR2A-AS1	ENSG00000224517	-7.47427	-3.76799	0.0100306	0.179483	1835
ENSG00000259097	0	lncRNA	NA	ENSG00000259097	-7.47427	-3.21076	0.0100306	0.179483	1816
ENSG00000259001	0	lncRNA	NA	ENSG00000259001	-7.47427	-3.76969	0.0100306	0.179483	1836
ENSG00000276473	0	lncRNA	NA	ENSG00000276473	-4.11097	2.63223	0.00999639	0.179483	1785
ENSG00000257797	0	lncRNA	NA	ENSG00000257797	-7.47427	-3.80756	0.0100306	0.179483	1838
ENSG00000261177	0	lncRNA	NA	ENSG00000261177	-7.47427	-4.46376	0.0100306	0.179483	1864
ENSG00000260026	0	lncRNA	LINC02189	ENSG00000260026	-2.82546	3.22082	0.00999639	0.179483	1791
ENSG00000260338	0	lncRNA	LINC01570	ENSG00000260338	-7.47427	-3.09587	0.0100306	0.179483	1813
ENSG00000289563	0	lncRNA	NA	ENSG00000289563	-7.47427	-4.63698	0.0100306	0.179483	1868
ENSG00000197322	0	lncRNA	TMEM132E-DT	ENSG00000197322	-3.89386	3.06644	0.00999639	0.179483	1788
ENSG00000265289	0	lncRNA	NA	ENSG00000265289	-7.47427	-3.56363	0.0100306	0.179483	1826
ENSG00000278740	0	lncRNA	NA	ENSG00000278740	3.81988	0.897044	0.00995944	0.179483	1774
ENSG00000287114	0	lncRNA	NA	ENSG00000287114	-7.47427	-3.35736	0.0100306	0.179483	1822
ENSG00000264739	0	lncRNA	NA	ENSG00000264739	-2.21913	2.26603	0.00948682	0.179483	1741
ENSG00000267455	0	lncRNA	NA	ENSG00000267455	-7.47427	-4.36114	0.0100306	0.179483	1859
ENSG00000267762	0	lncRNA	NA	ENSG00000267762	-1.53869	-1.72797	0.00968711	0.179483	1752
ENSG00000263745	0	lncRNA	NA	ENSG00000263745	-1.72088	2.36846	0.00941912	0.179483	1733
ENSG00000258609	0	lncRNA	LINC-ROR	ENSG00000258609	-7.47427	-3.12077	0.0100306	0.179483	1814
ENSG00000264340	0	lncRNA	NA	ENSG00000264340	-7.47427	-3.34729	0.0100306	0.179483	1821
ENSG00000287295	0	lncRNA	NA	ENSG00000287295	-7.47427	-4.27823	0.0100306	0.179483	1857
ENSG00000266952	0	lncRNA	LINC01538	ENSG00000266952	-7.47427	-2.45257	0.0100306	0.179483	1808.5
ENSG00000288828	0	lncRNA	NA	ENSG00000288828	-7.47427	-4.37376	0.0100306	0.179483	1860
ENSG00000277425	0	lncRNA	NA	ENSG00000277425	1.69294	1.40695	0.0100183	0.179483	1804
ENSG00000225106	0	lncRNA	NA	ENSG00000225106	-7.47427	-4.2179	0.0100306	0.179483	1853
ENSG00000276093	0	lncRNA	NA	ENSG00000276093	-0.179834	-1.80513	0.009718	0.179483	1758
ENSG00000227964	0	lncRNA	LINC01429	ENSG00000227964	-7.47427	-4.00769	0.0100306	0.179483	1848
ENSG00000286628	0	lncRNA	NA	ENSG00000286628	-7.47427	-3.57944	0.0100306	0.179483	1828
ENSG00000286538	0	lncRNA	NA	ENSG00000286538	-3.64798	3.55821	0.00999639	0.179483	1792
ENSG00000286949	0	lncRNA	NA	ENSG00000286949	-7.47427	-3.67198	0.0100306	0.179483	1831
ENSG00000269066	0	lncRNA	NA	ENSG00000269066	0.322663	-1.90163	0.00943736	0.179483	1734
ENSG00000227407	0	lncRNA	NA	ENSG00000227407	-7.47427	-3.93938	0.0100306	0.179483	1846
ENSG00000236464	0	lncRNA	LINC02559	ENSG00000236464	-7.47427	-4.97588	0.0100306	0.179483	1871
ENSG00000232396	0	lncRNA	NA	ENSG00000232396	-7.47427	-2.45257	0.0100306	0.179483	1808.5
ENSG00000277991	0	lncRNA	NA	ENSG00000277991	-0.743021	-2.06773	0.00996297	0.179483	1775
ENSG00000272657	0	lncRNA	NA	ENSG00000272657	-0.0783761	2.00515	0.00937761	0.179483	1728
ENSG00000234034	0	lncRNA	NA	ENSG00000234034	-7.47427	-4.25466	0.0100306	0.179483	1855
ENSG00000253404	0	lncRNA	CTNNA1-AS1	ENSG00000253404	1.64312	-1.97508	0.0100425	0.179518	1876
ENSG00000130038	0	protein_coding	CRACR2A	ENSG00000130038	7.24957	-0.658901	0.0100519	0.179583	1877
ENSG00000272312	0	lncRNA	NA	ENSG00000272312	1.645	1.54949	0.0100622	0.179583	1879
ENSG00000267287	0	lncRNA	NA	ENSG00000267287	3.97553	-0.965667	0.0100587	0.179583	1878
ENSG00000243187	0	lncRNA	CCDC39-AS1	ENSG00000243187	0.49452	1.85453	0.0101335	0.180759	1880
ENSG00000161682	0	protein_coding	FAM171A2	ENSG00000161682	3.55537	-1.31534	0.0101413	0.180802	1881
ENSG00000230300	0	lncRNA	STARD13-IT1	ENSG00000230300	0.834598	-1.61322	0.0101513	0.180884	1882
ENSG00000266014	0	lncRNA	NA	ENSG00000266014	-0.959916	-2.15081	0.010161	0.180962	1883
ENSG00000105866	1	protein_coding	SP4	ENSG00000105866	9.18494	0.527387	0.0101768	0.181146	1884
ENSG00000236922	0	lncRNA	LINC01378	ENSG00000236922	-1.84146	-2.03001	0.0101962	0.181299	1886
ENSG00000288833	0	lncRNA	NA	ENSG00000288833	4.05344	0.838591	0.0101911	0.181299	1885
ENSG00000178033	0	protein_coding	CALHM5	ENSG00000178033	9.43733	0.50482	0.0102158	0.181361	1888
ENSG00000188747	0	protein_coding	NOXA1	ENSG00000188747	6.89174	-1.21906	0.0102159	0.181361	1889
ENSG00000286724	0	lncRNA	NA	ENSG00000286724	6.33181	0.409836	0.0102124	0.181361	1887
ENSG00000119397	0	protein_coding	CNTRL	ENSG00000119397	9.44902	0.40975	0.0102407	0.181451	1891
ENSG00000159289	0	protein_coding	GOLGA6A	ENSG00000159289	-0.674562	1.86823	0.0102283	0.181451	1890
ENSG00000286115	0	lncRNA	NA	ENSG00000286115	-2.19307	2.16684	0.0102426	0.181451	1893
ENSG00000289208	0	lncRNA	NA	ENSG00000289208	-0.147179	-2.44077	0.0102411	0.181451	1892
ENSG00000164796	0	protein_coding	CSMD3	ENSG00000164796	1.40361	-1.70942	0.0102538	0.181458	1895
ENSG00000286163	0	lncRNA	NA	ENSG00000286163	-1.31062	-1.95645	0.0102535	0.181458	1894
ENSG00000171219	0	protein_coding	CDC42BPG	ENSG00000171219	4.15548	-1.33108	0.0103022	0.182155	1896
ENSG00000166321	0	protein_coding	NUDT13	ENSG00000166321	7.54645	0.444573	0.0103041	0.182155	1897
ENSG00000224985	0	lncRNA	NA	ENSG00000224985	4.28282	-0.661249	0.0103181	0.18221	1899
ENSG00000223436	0	lncRNA	NA	ENSG00000223436	-0.394827	2.06059	0.0103135	0.18221	1898
ENSG00000287454	0	lncRNA	NA	ENSG00000287454	2.15592	-1.32492	0.0103385	0.182475	1900
ENSG00000112077	0	protein_coding	RHAG	ENSG00000112077	5.67341	-0.713123	0.0103476	0.182479	1901
ENSG00000181001	0	protein_coding	OR52N1	ENSG00000181001	-1.29664	2.25065	0.0103544	0.182479	1902
ENSG00000246214	0	lncRNA	RETREG1-AS1	ENSG00000246214	5.97784	-1.13084	0.0103551	0.182479	1903
ENSG00000237463	0	lncRNA	LRRC52-AS1	ENSG00000237463	5.11872	1.37742	0.0103748	0.18273	1904
ENSG00000125084	0	protein_coding	WNT1	ENSG00000125084	2.08522	-1.82166	0.010386	0.182831	1905
ENSG00000012211	0	protein_coding	PRICKLE3	ENSG00000012211	6.8262	-0.606999	0.0103976	0.182844	1907
ENSG00000197483	1	protein_coding	ZNF628	ENSG00000197483	5.49002	-0.979774	0.0103953	0.182844	1906
ENSG00000262049	0	lncRNA	NA	ENSG00000262049	0.469828	-1.88977	0.0104267	0.18326	1908
ENSG00000023839	0	protein_coding	ABCC2	ENSG00000023839	4.79363	0.77277	0.0104571	0.183698	1909
ENSG00000186160	0	protein_coding	CYP4Z1	ENSG00000186160	4.61777	1.02735	0.0104769	0.183705	1912
ENSG00000183671	0	protein_coding	CMKLR2	ENSG00000183671	6.29943	-0.55804	0.010466	0.183705	1910
ENSG00000214944	0	protein_coding	ARHGEF28	ENSG00000214944	7.52522	0.753788	0.0104849	0.183705	1914
ENSG00000238043	0	lncRNA	NA	ENSG00000238043	-2.05511	2.32833	0.0104824	0.183705	1913
ENSG00000287632	0	lncRNA	NA	ENSG00000287632	1.56839	1.62504	0.0104706	0.183705	1911
ENSG00000144057	0	protein_coding	ST6GAL2	ENSG00000144057	7.48428	1.50375	0.0104989	0.183759	1916
ENSG00000269194	0	lncRNA	NA	ENSG00000269194	-0.411078	-2.00987	0.0104973	0.183759	1915
ENSG00000223653	0	lncRNA	NA	ENSG00000223653	3.62182	0.900656	0.0105136	0.18392	1917
ENSG00000149507	0	protein_coding	OOSP2	ENSG00000149507	-1.87111	-2.94589	0.01053	0.183971	1919
ENSG00000167523	0	protein_coding	SPATA33	ENSG00000167523	6.02082	-0.713177	0.010533	0.183971	1920
ENSG00000236197	0	lncRNA	PPP1R9A-AS1	ENSG00000236197	1.66826	-1.60221	0.0105233	0.183971	1918
ENSG00000088826	0	protein_coding	SMOX	ENSG00000088826	6.26952	-0.567521	0.0105552	0.184263	1921
ENSG00000122386	1	protein_coding	ZNF205	ENSG00000122386	6.63521	-1.36407	0.0105753	0.184446	1922
ENSG00000259995	0	lncRNA	NA	ENSG00000259995	-1.48044	-2.19267	0.0105767	0.184446	1923
ENSG00000131196	1	protein_coding	NFATC1	ENSG00000131196	8.48141	-0.465037	0.0105991	0.184632	1925
ENSG00000149599	0	protein_coding	DUSP15	ENSG00000149599	5.5791	-0.827251	0.0106039	0.184632	1926
ENSG00000253121	0	lncRNA	NA	ENSG00000253121	-1.12444	2.16659	0.0105938	0.184632	1924
ENSG00000167994	0	protein_coding	RAB3IL1	ENSG00000167994	8.1235	-0.636116	0.0106194	0.184806	1927
ENSG00000182378	0	protein_coding	PLCXD1	ENSG00000182378	7.40406	-0.521986	0.0106391	0.185009	1928
ENSG00000289544	0	lncRNA	NA	ENSG00000289544	-1.71169	2.4387	0.0106421	0.185009	1929
ENSG00000150510	0	protein_coding	FAM124A	ENSG00000150510	8.4136	-0.450836	0.0106743	0.185473	1930
ENSG00000108932	0	protein_coding	SLC16A6	ENSG00000108932	6.23094	-1.15713	0.0107011	0.185655	1932
ENSG00000289568	0	lncRNA	NA	ENSG00000289568	-1.74506	2.47512	0.0107014	0.185655	1933
ENSG00000273971	0	lncRNA	NA	ENSG00000273971	-1.12467	2.13851	0.0106953	0.185655	1931
ENSG00000154162	0	protein_coding	CDH12	ENSG00000154162	1.52064	-1.87811	0.0107504	0.186409	1934
ENSG00000164266	0	protein_coding	SPINK1	ENSG00000164266	3.02601	1.85012	0.0107782	0.186699	1936
ENSG00000287959	0	lncRNA	NA	ENSG00000287959	-0.824724	-2.00674	0.010774	0.186699	1935
ENSG00000263301	0	lncRNA	NA	ENSG00000263301	5.74286	-0.600693	0.0107899	0.186804	1937
ENSG00000160062	1	protein_coding	ZBTB8A	ENSG00000160062	8.17816	0.409136	0.0108516	0.187774	1938
ENSG00000158050	0	protein_coding	DUSP2	ENSG00000158050	5.20286	-1.08806	0.010906	0.18841	1940
ENSG00000175931	0	protein_coding	UBE2O	ENSG00000175931	9.50895	-0.432976	0.0109073	0.18841	1941
ENSG00000255201	0	lncRNA	NA	ENSG00000255201	-1.35967	-1.83879	0.0108958	0.18841	1939
ENSG00000259656	0	lncRNA	NA	ENSG00000259656	0.776064	1.53139	0.0109107	0.18841	1942
ENSG00000125347	1	protein_coding	IRF1	ENSG00000125347	8.69038	-0.416149	0.01093	0.188548	1944
ENSG00000260757	0	lncRNA	NA	ENSG00000260757	-1.38499	2.24109	0.0109283	0.188548	1943
ENSG00000255503	0	lncRNA	NA	ENSG00000255503	3.96285	0.840942	0.0109392	0.188609	1945
ENSG00000125844	0	protein_coding	RRBP1	ENSG00000125844	11.2065	-0.504987	0.0109592	0.188664	1948
ENSG00000254094	0	lncRNA	NA	ENSG00000254094	-2.18869	-1.96449	0.0109525	0.188664	1946
ENSG00000286985	0	lncRNA	NA	ENSG00000286985	4.40068	-1.08715	0.0109542	0.188664	1947
ENSG00000204682	0	lncRNA	MIR1915HG	ENSG00000204682	6.61101	-0.455412	0.0109713	0.188774	1949
ENSG00000072133	0	protein_coding	RPS6KA6	ENSG00000072133	7.78303	0.877091	0.0110053	0.189262	1950
ENSG00000266903	0	lncRNA	CEACAM16-AS1	ENSG00000266903	3.83145	0.990886	0.0110167	0.189362	1951
ENSG00000182872	0	protein_coding	RBM10	ENSG00000182872	9.40705	-0.620766	0.0110347	0.189477	1953
ENSG00000122707	0	protein_coding	RECK	ENSG00000122707	9.51946	0.481507	0.0110333	0.189477	1952
ENSG00000152291	0	protein_coding	TGOLN2	ENSG00000152291	12.7867	0.340317	0.0110797	0.190085	1954
ENSG00000090339	0	protein_coding	ICAM1	ENSG00000090339	8.69254	-0.670337	0.0110814	0.190085	1955
ENSG00000172687	1	protein_coding	ZNF738	ENSG00000172687	7.64204	0.412597	0.0110926	0.190179	1956
ENSG00000143631	0	protein_coding	FLG	ENSG00000143631	5.19279	-0.867279	0.0111243	0.190625	1957
ENSG00000254553	1	protein_coding	NA	ENSG00000254553	-1.13488	2.3948	0.0111575	0.190902	1960
ENSG00000166411	0	protein_coding	IDH3A	ENSG00000166411	11.5964	-0.495082	0.0111556	0.190902	1959
ENSG00000272862	0	lncRNA	NA	ENSG00000272862	1.65392	1.33584	0.0111543	0.190902	1958
ENSG00000197182	0	lncRNA	MIRLET7BHG	ENSG00000197182	6.43397	-1.04087	0.0111671	0.190969	1961
ENSG00000040487	0	protein_coding	SLC66A1	ENSG00000040487	7.05053	-0.801752	0.0111909	0.1912	1962
ENSG00000099715	0	protein_coding	PCDH11Y	ENSG00000099715	2.65375	2.02643	0.0111921	0.1912	1963
ENSG00000234444	1	protein_coding	ZNF736	ENSG00000234444	8.52723	0.393238	0.0112089	0.19139	1964
ENSG00000101670	0	protein_coding	LIPG	ENSG00000101670	6.08416	-1.74814	0.0112244	0.191558	1965
ENSG00000253596	0	lncRNA	NA	ENSG00000253596	-1.94015	-1.82551	0.0112661	0.192171	1966
ENSG00000227481	0	lncRNA	NA	ENSG00000227481	-0.0571291	-1.72672	0.0112907	0.192493	1967
ENSG00000108691	0	protein_coding	CCL2	ENSG00000108691	10.9191	-1.01724	0.0113017	0.192582	1968
ENSG00000118058	0	protein_coding	KMT2A	ENSG00000118058	11.1176	0.30876	0.0113078	0.192588	1969
ENSG00000114480	0	protein_coding	GBE1	ENSG00000114480	11.9097	-0.607656	0.0113556	0.192767	1974
ENSG00000272573	0	protein_coding	MUSTN1	ENSG00000272573	1.91104	-1.51648	0.0113559	0.192767	1975
ENSG00000160339	0	protein_coding	FCN2	ENSG00000160339	1.81612	-1.44432	0.011353	0.192767	1972
ENSG00000148120	0	protein_coding	AOPEP	ENSG00000148120	10.9442	-0.410497	0.0113273	0.192767	1970
ENSG00000167768	0	protein_coding	KRT1	ENSG00000167768	0.283231	2.07249	0.0113554	0.192767	1973
ENSG00000011451	1	protein_coding	WIZ	ENSG00000011451	9.37201	-0.516406	0.0113386	0.192767	1971
ENSG00000228031	0	lncRNA	NA	ENSG00000228031	0.590029	1.61701	0.0113585	0.192767	1976
ENSG00000172123	0	protein_coding	SLFN12	ENSG00000172123	7.98336	0.439115	0.0114004	0.19338	1977
ENSG00000196666	0	protein_coding	FAM180B	ENSG00000196666	3.16809	-1.39154	0.011412	0.193479	1978
ENSG00000116809	1	protein_coding	ZBTB17	ENSG00000116809	8.35167	-0.663382	0.0114305	0.193631	1979
ENSG00000257829	0	lncRNA	NA	ENSG00000257829	-0.460815	2.2299	0.0114325	0.193631	1980
ENSG00000185742	0	protein_coding	C11orf87	ENSG00000185742	3.24012	1.53092	0.0114401	0.193661	1981
ENSG00000227279	0	lncRNA	NA	ENSG00000227279	3.92728	1.11405	0.0114579	0.193864	1982
ENSG00000130382	0	protein_coding	MLLT1	ENSG00000130382	10.1273	-0.43931	0.0114741	0.194041	1983
ENSG00000140092	0	protein_coding	FBLN5	ENSG00000140092	11.8872	0.679994	0.0114887	0.194093	1985
ENSG00000180089	0	protein_coding	TMEM86B	ENSG00000180089	3.87121	-1.7176	0.0114836	0.194093	1984
ENSG00000159692	0	protein_coding	CTBP1	ENSG00000159692	10.5187	-0.331176	0.0115065	0.194296	1986
ENSG00000253270	0	lncRNA	NA	ENSG00000253270	2.05406	-2.26817	0.0115163	0.194364	1987
ENSG00000198910	0	protein_coding	L1CAM	ENSG00000198910	7.62386	-0.672342	0.0115307	0.194509	1988
ENSG00000121753	0	protein_coding	ADGRB2	ENSG00000121753	7.62837	-0.667346	0.0115423	0.194606	1989
ENSG00000128016	0	protein_coding	ZFP36	ENSG00000128016	11.574	-0.746832	0.0115612	0.194728	1991
ENSG00000285960	0	lncRNA	NA	ENSG00000285960	-1.15789	2.64108	0.0115582	0.194728	1990
ENSG00000122644	0	protein_coding	ARL4A	ENSG00000122644	9.29409	-0.447707	0.0115718	0.194809	1992
ENSG00000268896	0	lncRNA	NA	ENSG00000268896	3.49764	-1.12743	0.0115809	0.194866	1993
ENSG00000134531	0	protein_coding	EMP1	ENSG00000134531	12.9762	-0.631342	0.0115943	0.194992	1994
ENSG00000289390	0	lncRNA	NA	ENSG00000289390	-0.361157	-2.62898	0.0116057	0.195087	1995
ENSG00000223745	0	lncRNA	CCDC18-AS1	ENSG00000223745	8.70066	0.38658	0.0116576	0.195861	1996
ENSG00000223675	0	lncRNA	NA	ENSG00000223675	-0.350138	2.08505	0.0116784	0.196112	1997
ENSG00000121853	0	protein_coding	GHSR	ENSG00000121853	-1.88311	2.50196	0.0117478	0.196406	2004
ENSG00000198682	0	protein_coding	PAPSS2	ENSG00000198682	9.88452	-0.462902	0.0117259	0.196406	1999
[truncated: 31,536 more rows]
