# Supplementary material for: Bioinformatic Identification of Potential RNA Alterations on the Atrial Fibrillation Remodeling from Human Pulmonary Veins
Source: Int J Mol Sci. 2023 Jun 22;24(13):10501. doi: 10.3390/ijms241310501 (PMC10342093; doi:10.3390/ijms241310501)
Supplement: Supplementary file 1 [file ijms-24-10501-s001.zip › Supplementary File S2.xlsx]

## Sheet: res_tab3
	tf_check	unq_type_vec	unq_name_vec	D_C_RA	D_C_LA	D_C_PV	D_C_SAN	D_C_LV	D_C_RV	Mval_RA	Mval_LA	Mval_PV	Mval_SAN	Mval_LV	Mval_RV	Pval_RA	Pval_LA	Pval_PV	Pval_SAN	Pval_LV	Pval_RV	DE_RA	DE_LA	DE_PV	DE_SAN	DE_LV	DE_RV	degrees	cation.channel.activity	ion.channel.activity	channel.activity	passive.transmembrane.transporter.activity	gated.channel.activity	voltage.gated.cation.channel.activity	voltage.gated.ion.channel.activity	voltage.gated.channel.activity	metal.ion.transmembrane.transporter.activity	degree
ENSG00000142611	1	protein_coding	PRDM16	-0.0435732	-0.0619615	10.3165	-0.102431	0.593528	-1.21383	-0.287844	-0.191939	2.70777	-0.0520533	0.282943	-0.546491	0.54389	0.632097	0.000170906	0.899777	0.446665	0.342732	0	0	1	0	0	0	1	0	0	0	0	0	0	0	0	0	3
ENSG00000162494	0	protein_coding	LRRC38	0.763888	-0.878603	-0.880958	-0.447956	-0.385636	-0.817222	1.01825	-1.44397	-6.61429	-2.24615	-3.62343	-3.17945	0.327968	0.162247	7.03126e-05	0.0605491	0.0137492	0.0235682	0	0	1	0	0	0	0	1	1	1	1	1	1	1	1	1	0
ENSG00000233954	0	protein_coding	UQCRHL	-0.0450005	-3.23371	-4.85606	-3.23217	-8.77686	-6.95794	-0.0559869	-0.815034	-2.5551	-1.31077	-2.82078	-1.99356	0.897621	0.253734	0.000495607	0.0604338	2.7178e-07	0.00773387	0	0	0	0	1	0	0	0	0	0	0	0	0	0	0	0	0
ENSG00000162598	0	protein_coding	C1orf87	-0.00288189	0.0103552	1.32375	-0.0681416	-0.00567795	0	-0.783321	1.40048	7.74068	-3.80362	-0.642387	0.209604	0.332558	0.49265	4.02382e-05	0.0737716	0.332358	1	0	0	1	0	0	0	21	0	0	0	0	0	0	0	0	0	32
ENSG00000180287	0	protein_coding	PLD5	0.0790746	0.0270151	19.4984	0.0400275	-0.0169057	0.0317734	1.61759	0.352148	4.28707	0.39135	-0.993469	1.87378	0.113709	0.578667	1.36389e-06	0.622446	0.450906	0.190161	0	0	1	0	0	0	21	0	0	0	0	0	0	0	0	0	45
ENSG00000142748	0	protein_coding	FCN3	5.75379	-6.67897	-15.9088	-3.71173	11.0349	-1.36927	1.00481	-1.12777	-3.31766	-0.315834	1.05786	0.23019	0.267136	0.0716791	3.86969e-06	0.552826	0.0163951	0.763241	0	0	1	0	0	0	0	0	0	0	0	0	0	0	0	0	0
ENSG00000187642	0	protein_coding	PERM1	1.85336	-9.96244	-32.7565	2.81666	34.5162	-43.0412	-0.107336	-0.893699	-3.43235	0.581043	1.35812	-0.460949	0.861044	0.0769821	3.64941e-05	0.123496	0.00167666	0.571784	0	0	1	0	0	0	0	0	0	0	0	0	0	0	0	0	7
ENSG00000160678	0	protein_coding	S100A1	-8.79792	-9.0874	-26.0848	1.12162	20.9806	-3.34975	-0.745189	-1.11305	-4.60264	0.513706	3.50667	0.302522	0.408597	0.163916	1.01084e-07	0.261814	1.26018e-06	0.760158	0	0	1	0	1	0	3	0	0	0	0	0	0	0	0	0	15
ENSG00000143127	0	protein_coding	ITGA10	0.111698	0.264917	104.303	-1.53454	0.7237	0.431782	-0.128033	0.144851	4.05207	-0.444317	0.779372	0.58607	0.764807	0.769526	8.38814e-07	0.299034	0.141367	0.411176	0	0	1	0	0	0	0	0	0	0	0	0	0	0	0	0	15
ENSG00000198216	0	protein_coding	CACNA1E	-0.801972	-0.19691	-2.61604	-0.896675	-0.0325696	-0.113103	-3.52888	-0.55657	-3.39652	-0.860589	-0.22548	-0.416093	0.00148847	0.440502	7.31414e-05	0.253128	0.823147	0.698778	0	0	1	0	0	0	0	1	1	1	1	1	1	1	1	1	0
ENSG00000143869	0	protein_coding	GDF7	0.151607	0.880332	10.3713	0.240059	0.437236	0.168274	0.590955	1.12416	3.47889	0.74376	0.755574	0.423645	0.441063	0.0282506	5.90148e-06	0.19897	0.132434	0.551536	0	0	1	0	0	0	0	0	0	0	0	0	0	0	0	0	12
ENSG00000152086	0	protein_coding	TUBA3E	-0.180345	-2.61798	-6.13698	-0.754783	17.2452	-10.8648	-0.830966	-1.35336	-4.21384	-0.198478	1.34828	-0.0115698	0.391229	0.0990072	5.94499e-05	0.772183	0.0187144	0.989639	0	0	1	0	0	0	0	0	0	0	0	0	0	0	0	0	1
ENSG00000162998	0	protein_coding	FRZB	8.03861	1.6292	155.476	0.802505	0.108318	-0.15546	0.838299	0.290721	3.23315	0.27326	-0.0949271	-0.00956592	0.233902	0.397584	7.11954e-06	0.448449	0.833069	0.989771	0	0	1	0	0	0	0	0	0	0	0	0	0	0	0	0	2
ENSG00000144057	0	protein_coding	ST6GAL2	-0.0164702	0.0417218	32.4608	-0.229565	-0.0686864	-0.11008	-0.00563266	0.0913182	2.79057	0.0570428	-0.650599	-0.928285	0.912154	0.800105	2.42124e-05	0.929445	0.419976	0.383235	0	0	1	0	0	0	10	0	0	0	0	0	0	0	0	0	31
ENSG00000173705	0	protein_coding	SUSD5	-0.740443	0.404359	319.17	0.41004	-1.88792	-0.334605	-0.608034	0.285794	4.95129	0.405289	-1.64771	-0.458874	0.324779	0.565039	2.28455e-07	0.467656	0.00487959	0.552538	0	0	1	0	0	0	1	0	0	0	0	0	0	0	0	0	33
ENSG00000144619	0	protein_coding	CNTN4	-0.285231	-0.198365	24.998	-0.198454	0.123786	0.0177849	-0.556109	-0.247081	2.4175	-0.0173786	0.170027	-0.0630245	0.264635	0.406163	0.000141362	0.961033	0.779984	0.926471	0	0	1	0	0	0	11	0	0	0	0	0	0	0	0	0	35
ENSG00000144810	0	protein_coding	COL8A1	6.77186	8.50717	175.729	4.67185	1.05347	1.2362	0.683803	0.744682	2.83289	0.610828	0.239126	0.354449	0.0887761	0.0122459	5.2268e-05	0.047725	0.468745	0.508313	0	0	1	0	0	0	2	0	0	0	0	0	0	0	0	0	15
ENSG00000170017	0	protein_coding	ALCAM	5.14513	-0.171097	150.926	-3.64953	0.754319	0.754012	0.392701	-0.0571179	2.76433	-0.176456	0.121414	0.0349666	0.519887	0.848752	9.399e-05	0.569348	0.735315	0.952678	0	0	1	0	0	0	0	0	0	0	0	0	0	0	0	0	8
ENSG00000047457	0	protein_coding	CP	6.78375	3.5207	46.3669	-4.70507	1.49083	1.84372	0.72064	0.420858	2.33792	-0.237606	1.41804	1.202	0.336349	0.382974	0.000122778	0.532344	0.0104741	0.0420519	0	0	1	0	0	0	0	0	0	0	0	0	0	0	0	0	0
ENSG00000066405	0	protein_coding	CLDN18	-1.01186	-6.21045	-7.97517	1.03312	-0.0185618	-0.0459032	-1.43876	-0.281301	-4.27605	2.84781	-0.603176	-0.168219	0.0548988	0.685241	2.20209e-06	0.0130037	0.681222	0.884881	0	0	1	0	0	0	0	0	0	0	0	0	0	0	0	0	0
ENSG00000172995	0	protein_coding	ARPP21	-0.0585819	-0.0248655	3.69249	-0.210805	0	0.00213386	-1.31354	-0.602529	5.37014	-2.65247	-0.249331	0.209604	0.136161	0.471777	3.2096e-06	0.00438905	1	0.350815	0	0	1	0	0	0	23	0	0	0	0	0	0	0	0	0	36
ENSG00000170891	0	protein_coding	CYTL1	-0.229613	1.07255	124.122	1.10585	0.0530003	-0.361677	-0.866526	1.00833	4.76324	1.18222	0.229088	-1.23896	0.302487	0.133756	1.70121e-07	0.0817681	0.853641	0.371939	0	0	1	0	0	0	1	0	0	0	0	0	0	0	0	0	32
ENSG00000169851	0	protein_coding	PCDH7	-0.135181	-0.30295	58.9233	-0.241317	-5.5109	5.57887	-0.343146	-0.308061	3.0162	0.0312613	-0.604237	0.60824	0.505238	0.247221	1.79366e-05	0.957028	0.0853805	0.374821	0	0	1	0	0	0	0	0	0	0	0	0	0	0	0	0	4
ENSG00000124882	0	protein_coding	EREG	-2.75776	-7.0339	0.583723	-8.8363	-2.89735	-1.51169	-2.13637	-1.41512	-0.713157	-3.21157	-2.66783	-3.53534	0.054833	0.0318486	0.296915	0.0167456	4.94663e-06	0.0060014	0	0	0	0	1	0	0	0	0	0	0	0	0	0	0	0	0
ENSG00000138650	0	protein_coding	PCDH10	-0.0694497	0.0571006	15.4334	-0.392365	-0.00787093	-0.0396598	-0.564222	0.367708	2.92537	-0.31283	-0.55315	-1.38124	0.257829	0.363995	1.06867e-05	0.410102	0.699334	0.383414	0	0	1	0	0	0	8	0	0	0	0	0	0	0	0	0	45
ENSG00000168743	0	protein_coding	NPNT	-0.647441	-1.14324	163.216	-1.5171	-0.751445	-2.53831	-0.418979	-0.463019	2.83452	-0.0419662	-0.830818	-1.63716	0.460653	0.108013	5.8113e-05	0.88311	0.0676075	0.0220102	0	0	1	0	0	0	4	0	0	0	0	0	0	0	0	0	23
ENSG00000120251	0	protein_coding	GRIA2	-0.000715261	0.00966514	9.02037	-0.0278533	0.000837921	0	0.123398	0.804004	6.88052	-0.0986698	0.0605108	0.209604	0.935586	0.359883	9.28227e-09	0.883356	0.946134	1	0	0	1	0	0	0	23	1	1	1	1	1	0	0	0	0	35
ENSG00000118762	0	protein_coding	PKD2	5.49302	4.54571	343.748	0.327634	2.10407	4.10419	0.376144	0.253444	2.57711	0.198727	0.0480042	0.288712	0.477076	0.212276	0.000196651	0.423654	0.865465	0.526526	0	0	1	0	0	0	0	1	1	1	1	1	1	1	1	1	14
ENSG00000248713	0	protein_coding	C4orf54	-9.86043	-5.4067	-2.66476	-15.9038	-7.74726	-44.7046	-1.67119	-2.02048	-2.06284	-1.93071	-3.23773	-5.23415	0.23375	0.026737	0.00198227	0.0343664	6.39881e-07	0.000970685	0	0	0	0	1	0	0	0	0	0	0	0	0	0	0	0	0
ENSG00000175920	0	protein_coding	DOK7	1.07246	-0.655534	-8.26683	-0.313984	3.28728	-5.1471	-0.239014	-0.16541	-2.79128	0.0709276	0.938353	-0.382211	0.679731	0.741545	5.1301e-05	0.842151	0.0289041	0.602766	0	0	1	0	0	0	1	0	0	0	0	0	0	0	0	0	15
ENSG00000164265	0	protein_coding	SCGB3A2	-0.0369705	-0.0182258	13.524	-0.148296	-0.0435555	-0.0788683	-0.452513	-0.990041	6.00246	-0.0935264	0.126328	-0.769534	0.593129	0.410584	1.74105e-05	0.812043	0.923392	0.676571	0	0	1	0	0	0	15	0	0	0	0	0	0	0	0	0	27
ENSG00000183072	1	protein_coding	NKX2-5	8.09722	-28.3263	-48.3621	-2.49856	15.7256	-55.9334	0.0139279	-0.936788	-3.04744	-0.121246	0.483345	-0.823728	0.976255	0.0412571	0.000106018	0.726351	0.187463	0.249547	0	0	1	0	0	0	3	0	0	0	0	0	0	0	0	0	15
ENSG00000178776	0	protein_coding	C5orf46	0.740817	1.39015	82.1008	0.756025	-1.61258	0.828738	0.380312	1.15336	3.79436	0.601481	-0.590103	0.353042	0.619245	0.103865	3.59722e-05	0.447068	0.274425	0.658504	0	0	1	0	0	0	1	0	0	0	0	0	0	0	0	0	2
ENSG00000185028	0	protein_coding	LRRC14B	-0.136681	-6.37671	-10.0926	-0.180321	16.8295	-6.7503	-0.0482316	-1.39029	-3.6472	-0.0199707	1.24624	0.0453014	0.933038	0.0372244	7.15436e-06	0.981401	0.00325517	0.951388	0	0	1	0	0	0	0	0	0	0	0	0	0	0	0	0	10
ENSG00000152503	0	protein_coding	TRIM36	0.0522662	0.0957582	5.69613	0.0203238	-0.0300357	0.0583174	0.748773	0.631564	3.39053	0.224347	-0.169198	0.556208	0.487696	0.233849	0.000110771	0.623575	0.884045	0.59393	0	0	1	0	0	0	23	0	0	0	0	0	0	0	0	0	44
ENSG00000164266	0	protein_coding	SPINK1	0.140689	0.213826	8.14326	0.00347352	-0.229506	-0.00987869	2.92906	1.67064	5.18057	0.323847	-0.324666	0.0124578	0.0542416	0.209716	0.000157773	0.877149	0.791935	0.991777	0	0	1	0	0	0	2	0	0	0	0	0	0	0	0	0	24
ENSG00000164326	0	protein_coding	CARTPT	0.0249158	-0.0419545	12.5628	-0.0860336	0.0239447	0	-1.99867	-2.46584	8.98519	-2.00862	0.0605108	0.209604	0.76428	0.0877877	7.56177e-07	0.141142	0.398665	1	0	0	1	0	0	0	21	0	0	0	0	0	0	0	0	0	32
ENSG00000164509	0	protein_coding	IL31RA	-0.0251143	0.00678531	1.40926	-0.00107465	0.0160864	-0.0040054	-1.55909	0.73374	5.62501	0.139484	1.19995	-0.318542	0.174714	0.432169	2.05213e-05	0.938019	0.408441	0.814345	0	0	1	0	0	0	21	0	0	0	0	0	0	0	0	0	32
ENSG00000188818	0	protein_coding	ZDHHC11	0.357584	-2.26789	-2.53019	-0.449011	0.476341	-1.3221	-0.948796	-1.55376	-3.40876	-0.512129	0.365341	-0.641725	0.220427	0.00446736	1.49473e-05	0.229667	0.481474	0.372802	0	0	1	0	0	0	0	0	0	0	0	0	0	0	0	0	4
ENSG00000054598	1	protein_coding	FOXC1	-0.544813	-1.23712	117.355	-7.77426	0.139519	-0.450014	-0.219095	-0.151176	2.38448	-0.583762	-0.0728304	-0.278485	0.524413	0.601209	0.000179047	0.0250155	0.847184	0.631179	0	0	1	0	0	0	0	0	0	0	0	0	0	0	0	0	16
ENSG00000168477	0	protein_coding	TNXB	1.289	-5.18051	-0.734465	0.865832	5.09155	-9.02623	-0.247648	-0.852212	-0.826882	0.349555	1.72189	-1.02964	0.600115	0.0383314	0.147751	0.224374	1.11553e-05	0.171714	0	0	0	0	1	0	0	0	0	0	0	0	0	0	0	0	1
ENSG00000135324	0	protein_coding	MRAP2	-0.145424	-0.265038	134.881	-0.95022	0.0680889	-0.0835268	-0.724422	-0.405259	5.74688	-0.59504	0.442514	-0.324167	0.315242	0.381937	7.21066e-08	0.193544	0.682765	0.751184	0	0	1	0	0	0	22	0	0	0	0	0	0	0	0	0	39
ENSG00000146276	0	protein_coding	GABRR1	0.0124504	-0.0017649	2.5782	0.0218082	0.0197082	-0.0279121	2.73575	-0.129316	4.94801	1.55904	1.5494	-1.15966	0.0896118	0.928561	0.000211793	0.435137	0.179757	0.569734	0	0	1	0	0	0	20	0	1	1	1	1	0	0	0	0	33
ENSG00000146477	0	protein_coding	SLC22A3	-0.55468	-0.889055	78.172	-1.1825	-0.557713	-0.975991	-1.09194	-0.610002	2.77554	-0.194317	-0.787624	-1.24965	0.0932791	0.133194	5.40641e-05	0.520984	0.15852	0.0890458	0	0	1	0	0	0	5	0	0	0	0	0	0	0	0	1	27
ENSG00000146197	0	protein_coding	SCUBE3	-0.0288642	0.036707	46.9067	-0.0859289	1.7362	-2.00974	-1.11182	0.138631	3.45609	0.0948446	0.430817	-0.467179	0.0961823	0.749886	1.68384e-06	0.795369	0.278886	0.366987	0	0	1	0	0	0	1	0	0	0	0	0	0	0	0	0	4
ENSG00000079841	0	protein_coding	RIMS1	0.000296242	0.0283202	1.8273	-0.0551951	0.021235	0.0149089	0.228328	0.994887	4.18663	-0.719343	0.158836	0.819692	0.977199	0.151795	3.83787e-05	0.246387	0.841263	0.506762	0	0	1	0	0	0	21	0	0	0	0	0	0	0	0	0	34
ENSG00000177679	0	protein_coding	SRRM3	0.404448	-1.27646	-4.73729	-0.756434	0.329053	-3.12339	-0.506345	-0.79202	-3.09316	-0.517534	0.552172	-1.61257	0.384014	0.0450455	1.68777e-05	0.253759	0.292991	0.0433257	0	0	1	0	0	0	0	0	0	0	0	0	0	0	0	0	2
ENSG00000055118	0	protein_coding	KCNH2	1.20529	-3.48523	-15.1012	-0.767521	4.23778	-10.7428	-0.307368	-0.340873	-2.77033	0.0335895	0.325173	-0.470024	0.419819	0.318655	0.000106257	0.895028	0.276875	0.419665	0	0	1	0	0	0	1	1	1	1	1	1	1	1	1	1	8
ENSG00000123496	0	protein_coding	IL13RA2	0.284906	-0.189132	81.7952	-0.089605	-0.0280387	0.060987	0.673484	-0.290954	5.53633	0.151659	-0.794297	2.55025	0.463019	0.680975	1.21143e-06	0.893589	0.696856	0.285035	0	0	1	0	0	0	11	0	0	0	0	0	0	0	0	0	28
ENSG00000130054	0	protein_coding	NALF2	5.51565	-1.68415	-31.8532	1.53387	2.75719	-10.8993	0.144915	-0.0851186	-2.96654	0.308957	0.312803	-0.633216	0.73088	0.827195	7.97396e-05	0.365961	0.490051	0.454888	0	0	1	0	0	0	1	1	1	1	1	1	0	0	0	1	1
ENSG00000102290	0	protein_coding	PCDH11X	-0.0104999	-0.00659883	7.55039	-0.00725896	-0.0170812	-0.00687102	-0.983689	-0.455947	5.41688	-0.434629	-1.98373	-1.26427	0.366169	0.578788	2.84362e-06	0.764098	0.201436	0.486077	0	0	1	0	0	0	21	0	0	0	0	0	0	0	0	0	32
ENSG00000188158	0	protein_coding	NHS	0.250308	0.356027	11.8793	0.416756	-0.209097	-0.366351	0.407893	0.513221	2.45791	0.59181	-0.523695	-0.835852	0.556649	0.100648	5.71756e-05	0.051457	0.213764	0.181927	0	0	1	0	0	0	1	0	0	0	0	0	0	0	0	0	27
ENSG00000102109	0	protein_coding	PCSK1N	0.26566	0.542386	-6.26717	0.260561	0.0395141	-0.0906796	-0.656491	0.996369	-4.693	0.808924	1.06051	-1.926	0.844452	0.396444	1.23483e-05	0.256826	0.256338	0.138679	0	0	1	0	0	0	0	0	0	0	0	0	0	0	0	0	0
ENSG00000165084	0	protein_coding	C8orf34	-0.0468099	-0.0727289	3.41172	-0.0798929	0.0387902	-0.024665	-0.528002	-0.621393	3.60278	-0.190035	0.804871	-0.728344	0.331514	0.343919	3.54856e-05	0.70547	0.508134	0.521183	0	0	1	0	0	0	24	0	0	0	0	0	0	0	0	0	44
ENSG00000079112	0	protein_coding	CDH17	-0.049073	-0.988675	-6.0145	0.0772234	0.0620005	0.0386162	-0.615797	-1.21981	-3.51376	0.185771	0.116211	0.617226	0.34463	0.0298274	1.76945e-05	0.743754	0.914281	0.611469	0	0	1	0	0	0	0	0	0	0	0	0	0	0	0	0	0
ENSG00000136999	0	protein_coding	CCN3	-3.64943	2.13964	546.645	0.507298	-1.24861	0.176795	-0.486093	0.366709	3.39597	0.337047	-0.564811	0.0969927	0.402582	0.279065	5.00282e-06	0.423759	0.180048	0.874524	0	0	1	0	0	0	3	0	0	0	0	0	0	0	0	0	19
ENSG00000029534	0	protein_coding	ANK1	-0.170653	-3.2108	-10.385	-1.96407	1.98213	-5.15843	-0.218362	-0.484914	-2.73545	-0.232314	-0.0117188	-0.160016	0.588278	0.148123	1.88166e-05	0.306374	0.969454	0.767409	0	0	1	0	0	0	0	0	0	0	0	0	0	0	0	0	6
ENSG00000178814	0	protein_coding	OPLAH	2.25707	-8.40777	-15.4936	1.57217	9.08372	-15.6419	-0.383725	-0.82452	-2.95273	0.567978	1.24568	-0.734286	0.475593	0.13016	6.14239e-05	0.0570636	0.00294795	0.352271	0	0	1	0	0	0	1	0	0	0	0	0	0	0	0	0	19
ENSG00000179091	0	protein_coding	CYC1	9.54958	-44.38	-75.8759	0.838248	50.9361	-57.5974	-0.0611869	-0.751811	-2.2724	0.156411	0.563092	-0.197148	0.90326	0.0210568	0.000138219	0.515702	0.0757512	0.727552	0	0	1	0	0	0	2	0	0	0	0	0	0	0	0	0	15
ENSG00000168481	0	protein_coding	LGI3	-0.135723	-0.759415	-1.00045	-0.151108	-0.111786	-0.707457	-1.69335	-2.23649	-5.37625	-0.279096	-0.892072	-1.70022	0.0247052	0.00905326	6.76185e-05	0.639205	0.440706	0.184577	0	0	1	0	0	0	0	0	0	0	0	0	0	0	0	0	2
ENSG00000167701	0	protein_coding	GPT	0.656006	-1.95941	-5.94457	0.408339	3.57627	-10.1583	-0.710302	-0.633304	-3.17799	0.469906	0.748661	-0.838682	0.291649	0.247376	7.91177e-05	0.285113	0.0780885	0.260546	0	0	1	0	0	0	1	0	0	0	0	0	0	0	0	0	10
ENSG00000130222	0	protein_coding	GADD45G	-2.84047	-17.5827	-20.3493	-7.06332	1.25257	-8.24633	-2.41641	-1.79235	-2.88563	-0.724139	0.240311	-1.17272	0.0128209	0.000662526	3.85925e-05	0.129801	0.681815	0.252098	0	0	1	0	0	0	0	0	0	0	0	0	0	0	0	0	0
ENSG00000182154	0	protein_coding	MRPL41	37.0288	-29.8923	-122.116	8.88417	83.7887	-186.102	-1.13719	-0.454593	-2.47059	0.375714	0.823381	-0.814754	0.132443	0.24611	5.61672e-05	0.251209	0.0420306	0.242327	0	0	1	0	0	0	2	0	0	0	0	0	0	0	0	0	17
ENSG00000178031	0	protein_coding	ADAMTSL1	0.105029	0.0752051	9.31557	0.163026	0.127563	-0.0287693	0.221592	0.322162	2.8422	0.51566	0.826884	-0.224007	0.759019	0.446762	0.000100447	0.260411	0.21919	0.79645	0	0	1	0	0	0	21	0	0	0	0	0	0	0	0	0	42
ENSG00000127083	0	protein_coding	OMD	31.021	21.7448	270.053	7.29326	-0.650923	3.92756	1.66028	1.05874	2.6644	0.443841	-0.104693	0.357063	0.00457107	0.00846093	0.000168687	0.335274	0.758826	0.546708	0	0	1	0	0	0	0	0	0	0	0	0	0	0	0	0	5
ENSG00000160360	0	protein_coding	GPSM1	-1.8598	-12.0651	-11.9716	-1.5973	5.15802	-8.39415	-1.24515	-1.28501	-2.36958	-0.28378	0.967843	-0.759363	0.0308833	0.0193082	0.000146875	0.312127	0.021151	0.330872	0	0	1	0	0	0	1	0	0	0	0	0	0	0	0	0	13
ENSG00000011347	0	protein_coding	SYT7	-0.840014	-5.54089	-10.0279	-1.85472	-0.876835	-5.43873	-0.750358	-0.791848	-2.51777	-0.367444	-0.494979	-1.1465	0.0626721	0.0110699	0.000119757	0.192545	0.11965	0.0365588	0	0	1	0	0	0	0	0	0	0	0	0	0	0	0	0	1
ENSG00000176971	0	protein_coding	FIBIN	7.60963	4.59265	307.262	7.04974	3.44513	3.31328	0.759963	0.501883	3.6446	0.610403	0.494353	0.618916	0.0934791	0.0778053	1.7057e-06	0.167756	0.156893	0.234148	0	0	1	0	0	0	0	0	0	0	0	0	0	0	0	0	14
ENSG00000176697	0	protein_coding	BDNF	-0.0347913	-0.022895	12.1369	0.0292031	-0.672876	0.548875	-0.446503	-0.312324	3.54299	0.361969	-0.428663	0.36257	0.501661	0.659174	6.23962e-05	0.508001	0.201499	0.565528	0	0	1	0	0	0	0	0	0	0	0	0	0	0	0	0	4
ENSG00000165912	0	protein_coding	PACSIN3	5.51478	-5.16961	-32.1289	0.351493	20.9641	-22.378	0.00122644	-0.231985	-2.1986	0.209567	0.613615	-0.199767	0.995835	0.492986	0.000201793	0.359477	0.0406912	0.724359	0	0	1	0	0	0	1	0	0	0	0	0	0	0	0	0	8
ENSG00000086991	0	protein_coding	NOX4	0.956711	1.87738	36.4029	0.419644	0.195494	0.384745	0.262332	1.01993	2.82615	0.297576	0.31918	0.645061	0.586595	0.0105584	2.21528e-05	0.467914	0.541607	0.379791	0	0	1	0	0	0	0	0	0	0	0	0	0	0	0	0	19
ENSG00000170290	0	protein_coding	SLN	20.1396	21.9831	-94.8051	-30.8211	0.18138	-3.60573	-0.0419837	0.171303	-3.48742	-0.166555	-0.118106	-1.22648	0.932321	0.653793	5.00954e-07	0.507822	0.872762	0.186492	0	0	1	0	0	0	0	0	0	0	0	0	0	0	0	0	2
ENSG00000170962	0	protein_coding	PDGFD	21.1167	14.2666	260.283	8.06847	1.99232	-1.16714	1.38484	0.861647	2.54519	0.489849	-0.0909724	-0.219444	0.00888951	0.00312744	0.000168918	0.0610371	0.81843	0.717203	0	0	1	0	0	0	0	0	0	0	0	0	0	0	0	0	3
ENSG00000177685	0	protein_coding	CRACR2B	0.142361	-2.4234	-4.03696	-0.038337	0.972214	-3.00478	-2.40644	-1.1083	-2.85758	0.0439548	0.711191	-0.862863	0.013577	0.0483018	0.000155135	0.89288	0.217417	0.279165	0	0	1	0	0	0	2	0	0	0	0	0	0	0	0	0	10
ENSG00000176340	0	protein_coding	COX8A	31.8324	-110.812	-267.344	-3.80748	180.664	-93.7858	0.0347271	-0.750912	-2.7424	0.062622	1.12539	0.0227155	0.954008	0.0875647	7.44243e-06	0.805183	0.00355341	0.973055	0	0	1	0	0	0	3	0	0	0	0	0	0	0	0	0	13
ENSG00000149575	0	protein_coding	SCN2B	1.01198	-1.61656	-4.34494	-1.2247	0.785145	0.207902	0.449973	-0.520948	-2.7198	-0.344485	-0.0673849	0.219245	0.35768	0.175443	7.18703e-05	0.302244	0.849339	0.676439	0	0	1	0	0	0	0	1	1	1	1	1	0	1	1	1	2
ENSG00000019505	0	protein_coding	SYT13	-0.0512283	-7.38971	-6.84887	-2.27111	-0.784606	-0.19671	-0.415422	-0.699297	-2.72019	-0.852656	-0.193296	0.0376397	0.343664	0.0199934	0.000196478	0.102078	0.650303	0.943782	0	0	1	0	0	0	0	0	0	0	0	0	0	0	0	0	0
ENSG00000129167	0	protein_coding	TPH1	0.052158	0.0947997	23.5646	-0.147755	0.167797	0.100272	0.403582	0.36437	4.44996	-0.0867264	0.746777	0.53233	0.699109	0.392248	4.44038e-07	0.844825	0.368837	0.537015	0	0	1	0	0	0	23	0	0	0	0	0	0	0	0	0	47
ENSG00000110786	0	protein_coding	PTPN5	0.124624	-0.380295	-1.26538	-0.212167	0.407228	-0.811337	0.546828	-0.820563	-3.74654	-0.263053	0.274686	-0.37539	0.528551	0.265986	8.44815e-05	0.692092	0.662412	0.698445	0	0	1	0	0	0	0	0	0	0	0	0	0	0	0	0	1
ENSG00000077943	0	protein_coding	ITGA8	0.370336	1.36354	635.892	4.33845	0.505864	0.752656	0.169989	0.233494	4.31482	0.596135	0.231851	0.405839	0.741272	0.366985	9.5862e-07	0.244432	0.539262	0.464916	0	0	1	0	0	0	12	0	0	0	0	0	0	0	0	0	29
ENSG00000165887	0	protein_coding	ANKRD2	-16.0102	-0.842562	-46.7235	-18.0449	-55.0234	-122.878	-1.48181	-0.0760872	-3.63803	-0.90986	-0.554674	-1.03788	0.030153	0.883388	5.75143e-07	0.105574	0.0922024	0.130523	0	0	1	0	0	0	0	0	0	0	0	0	0	0	0	0	0
ENSG00000165644	0	protein_coding	COMTD1	1.06623	-2.07406	-5.43771	-0.099117	3.09187	-8.47968	-1.41189	-0.79615	-3.13093	0.138574	1.16292	-1.13877	0.113116	0.0923552	0.000192553	0.798388	0.0274072	0.170539	0	0	1	0	0	0	0	0	0	0	0	0	0	0	0	0	12
ENSG00000107518	0	protein_coding	ATRNL1	0.267063	0.0472782	6.07227	-0.312872	0.0509322	-0.0274314	1.14235	0.889129	3.59349	-0.349537	0.0818503	-0.611029	0.0892211	0.254153	7.45687e-05	0.340522	0.910375	0.58772	0	0	1	0	0	0	4	0	0	0	0	0	0	0	0	0	28
ENSG00000172987	0	protein_coding	HPSE2	-0.0188411	-0.0511471	14.8224	-0.14278	-0.0074085	-0.0201388	-0.255201	-2.2612	4.69176	-2.22692	-0.426483	-0.0403163	0.821483	0.05428	3.61859e-06	0.0755869	0.828554	0.95864	0	0	1	0	0	0	20	0	0	0	0	0	0	0	0	0	35
ENSG00000177791	0	protein_coding	MYOZ1	31.7733	-18.0584	-9.38194	-30.9319	0.208122	0.0518735	0.881996	-1.59345	-2.62556	-2.51368	0.416771	0.192624	0.21327	0.0251448	0.000192543	0.00110891	0.712435	0.854137	0	0	1	0	0	0	0	0	0	0	0	0	0	0	0	0	0
ENSG00000120049	0	protein_coding	KCNIP2	36.4128	-91.9367	-129.642	-13.9104	1.97088	-35.3949	0.0659255	-1.19966	-2.96235	-0.114588	-0.0816929	-0.0766045	0.889689	0.00344813	4.35102e-05	0.781422	0.863644	0.904028	0	0	1	0	0	0	0	1	1	1	1	1	1	1	1	1	2
ENSG00000167588	0	protein_coding	GPD1	-4.38375	-8.63327	-6.46192	-4.919	1.12346	-2.50823	-1.00771	-1.59059	-2.62356	-1.01533	0.272922	-0.207478	0.205953	0.0349038	0.000110732	0.0181165	0.568585	0.766304	0	0	1	0	0	0	0	0	0	0	0	0	0	0	0	0	0
ENSG00000018236	0	protein_coding	CNTN1	0.138957	-0.0140449	30.4101	-0.73771	-0.0430923	0.0239333	0.585844	-0.0419658	3.35169	-0.430541	-0.61262	0.135159	0.47066	0.96761	1.61897e-05	0.372105	0.450837	0.870495	0	0	1	0	0	0	8	0	0	0	0	0	0	0	0	0	40
ENSG00000166111	0	protein_coding	SVOP	0.0294042	0.124114	-0.00331331	0.106608	1.58925	2.69684	0.338625	3.46075	-0.505112	1.05145	2.49905	2.13605	0.845355	0.00114165	0.775882	0.129387	1.99312e-05	0.00565045	0	0	0	0	1	0	0	0	0	0	0	0	0	0	0	0	0
ENSG00000111696	0	protein_coding	NT5DC3	-0.184733	0.111129	28.9342	-0.375626	0.121693	0.153227	-0.290625	0.0922608	2.56989	-0.00176424	0.0294078	0.13578	0.540558	0.722937	5.51848e-05	0.981548	0.941753	0.81402	0	0	1	0	0	0	4	0	0	0	0	0	0	0	0	0	41
ENSG00000235162	0	protein_coding	C12orf75	0.0366868	0.441159	53.5028	0.313032	0.220466	-0.167038	-0.100214	0.344094	2.64347	0.31068	0.367754	-0.472271	0.818494	0.398713	4.57489e-05	0.513265	0.595971	0.614888	0	0	1	0	0	0	6	0	0	0	0	0	0	0	0	0	26
ENSG00000123416	0	protein_coding	TUBA1B	5.93839	-3.83788	-7.66051	0.539553	24.8502	0.175401	-0.251205	-0.1462	-0.979817	0.196942	1.57716	0.275963	0.578438	0.739033	0.0733859	0.636555	4.5787e-06	0.637133	0	0	0	0	1	0	0	0	0	0	0	0	0	0	0	0	1
ENSG00000135469	0	protein_coding	COQ10A	18.1681	-12.4521	-29.5681	-1.82687	1.26687	2.48261	0.608583	-0.442156	-2.20929	0.0639021	-0.133137	0.150473	0.209307	0.129306	0.000137431	0.852231	0.626435	0.732846	0	0	1	0	0	0	0	0	0	0	0	0	0	0	0	0	2
ENSG00000150893	0	protein_coding	FREM2	-0.0395582	-0.00745454	0.0203237	-0.105714	-0.357162	-0.549805	-1.80352	-0.791291	-0.62825	-1.05	-3.42372	-4.4647	0.0833204	0.374141	0.52882	0.166871	1.88199e-05	0.000564803	0	0	0	0	1	0	0	0	0	0	0	0	0	0	0	0	0
ENSG00000198542	0	protein_coding	ITGBL1	0.0649694	0.525009	23.9204	-0.134617	0.0175194	-0.0775317	-0.122539	0.347883	2.39877	0.162819	-0.00802004	-0.364925	0.788184	0.420185	0.000208166	0.663933	0.983984	0.6401	0	0	1	0	0	0	5	0	0	0	0	0	0	0	0	0	25
ENSG00000182107	0	protein_coding	TMEM30B	0.541249	0.36628	38.8593	1.20108	-0.0794848	-0.238791	0.284565	0.343683	2.88232	0.750971	-0.475504	-0.939641	0.552354	0.370562	1.40194e-05	0.0708226	0.514442	0.272216	0	0	1	0	0	0	8	0	0	0	0	0	0	0	0	0	33
ENSG00000166183	0	protein_coding	ASPG	0.687718	-0.976828	-10.2525	0.0222426	0.84907	-2.11341	-0.698038	-0.15521	-4.1997	0.20517	0.812434	-0.946099	0.198224	0.800515	1.40255e-06	0.700162	0.177615	0.297555	0	0	1	0	0	0	0	0	0	0	0	0	0	0	0	0	3
ENSG00000166091	0	protein_coding	CMTM5	1.31325	-11.0652	-51.1298	-9.0697	-0.898164	-7.02725	-1.01643	-0.33496	-2.98484	-0.478987	-0.362827	-1.62605	0.106574	0.41611	2.63768e-05	0.216111	0.57728	0.0819729	0	0	1	0	0	0	0	0	0	0	0	0	0	0	0	0	3
ENSG00000021645	0	protein_coding	NRXN3	0.0063749	-0.131247	8.63854	-0.518066	-0.079249	0.0124602	-0.365538	-0.275652	2.84016	-0.520167	-0.479864	0.100647	0.379546	0.41115	5.74722e-05	0.128182	0.398124	0.876483	0	0	1	0	0	0	13	0	0	0	0	0	0	0	0	0	50
ENSG00000139914	0	protein_coding	FITM1	8.4193	-13.4719	-17.1847	2.7043	7.2337	-3.00318	0.255705	-0.841111	-2.90744	0.72766	0.686106	0.049863	0.676111	0.0961486	0.00014148	0.173093	0.0949384	0.936167	0	0	1	0	0	0	1	0	0	0	0	0	0	0	0	0	8
ENSG00000139970	0	protein_coding	RTN1	0.155765	0.35433	32.9505	0.235759	0.281914	0.0256042	0.214636	0.632643	3.3358	0.239113	2.37335	0.263976	0.713385	0.0897508	4.06057e-06	0.439336	0.0150974	0.752773	0	0	1	0	0	0	13	0	0	0	0	0	0	0	0	0	47
ENSG00000258484	0	protein_coding	SPESP1	-2.83366	-7.88512	-11.1451	-9.09149	-3.02688	-8.11263	-0.628127	-1.38808	-2.6092	-1.90774	-1.00798	-2.06348	0.22959	0.00236689	0.000167519	0.000139587	0.0433938	0.00858507	0	0	1	0	0	0	0	0	0	0	0	0	0	0	0	0	0
ENSG00000136378	0	protein_coding	ADAMTS7	0.209088	-7.40709	-10.0565	1.21051	3.03688	-3.91018	-0.954149	-0.720934	-2.51424	0.441569	1.16159	-0.6575	0.0876258	0.21362	0.000170664	0.211771	0.0209541	0.39065	0	0	1	0	0	0	0	0	0	0	0	0	0	0	0	0	2
ENSG00000166073	0	protein_coding	GPR176	0.175994	-0.164337	46.2313	0.187797	0.700634	-0.288591	0.157419	-0.0815774	2.53326	0.227119	0.446865	-0.117273	0.78399	0.771217	7.90076e-05	0.421103	0.331204	0.847929	0	0	1	0	0	0	6	0	0	0	0	0	0	0	0	0	39
ENSG00000157734	0	protein_coding	SNX22	1.26333	-1.35027	-5.41218	-0.0311889	0.0792225	-0.251375	-0.345907	-0.284677	-2.62671	0.0115373	0.236603	-0.211151	0.547404	0.434948	0.00020041	0.969914	0.739003	0.788007	0	0	1	0	0	0	0	0	0	0	0	0	0	0	0	0	3
ENSG00000157766	0	protein_coding	ACAN	-0.0242876	0.0544476	10.3352	-0.064342	-0.0104298	-0.0112234	-0.545104	0.917519	3.37444	-0.329826	-1.04417	-0.0627621	0.36779	0.238171	9.42183e-06	0.532395	0.468149	0.964803	0	0	1	0	0	0	20	0	0	0	0	0	0	0	0	0	43
ENSG00000150394	0	protein_coding	CDH8	0.00160059	-0.00136362	2.01342	0.037682	0.00905568	-0.00331393	0.258959	-0.0750054	4.49702	0.897448	0.305997	-0.333721	0.966473	0.959951	2.61887e-05	0.252699	0.799549	0.831202	0	0	1	0	0	0	22	0	0	0	0	0	0	0	0	0	34
ENSG00000102996	0	protein_coding	MMP15	-0.44107	-10.5784	-15.5045	-1.48772	3.12195	-7.4743	-0.46141	-0.898348	-2.40347	-0.188191	0.152655	-0.369883	0.255758	0.033347	0.000155839	0.655535	0.690878	0.555312	0	0	1	0	0	0	0	0	0	0	0	0	0	0	0	0	6
ENSG00000156885	0	protein_coding	COX6A2	90.6813	-147.483	-370.342	7.62982	278.623	-371.629	-0.611627	-0.907086	-3.66385	0.190575	1.17815	-0.390893	0.428567	0.0472551	1.05249e-05	0.635044	0.00208335	0.595025	0	0	1	0	0	0	1	0	0	0	0	0	0	0	0	0	6
ENSG00000185883	0	protein_coding	ATP6V0C	0.220404	-1.69875	-6.68521	-0.126002	2.44519	-4.14834	-0.71379	-0.809871	-5.53537	-0.808734	4.93645	-0.805721	0.756838	0.525212	1.4405e-05	0.475381	0.000107673	0.55214	0	0	1	0	0	0	3	1	1	1	1	0	0	0	0	0	11
ENSG00000166816	0	protein_coding	LDHD	8.60578	-1.51647	-14.5177	2.4808	21.1513	-17.037	0.583728	-0.161146	-2.58202	0.583413	1.11558	-0.201404	0.236413	0.743373	0.000137764	0.249721	0.00169756	0.761714	0	0	1	0	0	0	1	0	0	0	0	0	0	0	0	0	12
ENSG00000140807	0	protein_coding	NKD1	-0.00236978	0.122762	18.48	0.425434	0.0368628	0.00326385	-0.190138	0.309619	2.84194	0.554804	0.114878	-0.00116297	0.716327	0.590447	2.21383e-05	0.256256	0.880641	0.996535	0	0	1	0	0	0	6	0	0	0	0	0	0	0	0	0	25
ENSG00000166592	0	protein_coding	RRAD	13.3923	-78.1643	-36.9709	-7.21548	0.949926	-21.0072	0.237828	-2.71131	-2.44674	-0.36719	-0.152395	-0.634349	0.726162	7.09371e-05	3.79974e-05	0.232751	0.643485	0.234656	0	0	1	0	0	0	0	0	0	0	0	0	0	0	0	0	0
ENSG00000108515	0	protein_coding	ENO3	-1.62355	-22.6881	-82.8253	1.85114	23.3894	-61.256	-0.232293	-0.52847	-2.79099	0.161845	0.165608	-0.446141	0.710372	0.118875	7.34693e-05	0.655444	0.564089	0.40351	0	0	1	0	0	0	0	0	0	0	0	0	0	0	0	0	9
ENSG00000176658	0	protein_coding	MYO1D	0.466335	2.87921	120.136	3.11003	1.33026	-0.477102	-0.131394	0.519119	2.69667	0.704689	0.626395	-0.161761	0.712901	0.0246742	3.41281e-05	0.0479802	0.0720312	0.742105	0	0	1	0	0	0	5	0	0	0	0	0	0	0	0	0	23
ENSG00000141314	0	protein_coding	RHBDL3	0.398705	-2.12457	-4.92534	-0.661837	0.209649	-0.313485	-0.417406	-0.655545	-3.73641	-0.11319	0.944524	-0.930439	0.417751	0.103719	4.40375e-06	0.791078	0.306152	0.298872	0	0	1	0	0	0	0	0	0	0	0	0	0	0	0	0	2
ENSG00000167941	0	protein_coding	SOST	-0.351053	0.0249954	18.8195	-0.892596	0	0.0390403	-0.478399	1.18017	6.99331	-1.61943	-0.249331	2.25441	0.572721	0.55263	5.32567e-07	0.0261445	1	0.10998	0	0	1	0	0	0	3	0	0	0	0	0	0	0	0	0	27
ENSG00000161509	0	protein_coding	GRIN2C	0.869815	-2.23174	-4.81908	0.217323	0.105946	-0.0266558	-0.58661	-0.477842	-2.98447	0.314555	2.15075	0.0214059	0.257444	0.346448	0.000105259	0.570857	0.0541207	0.983294	0	0	1	0	0	0	0	1	1	1	1	1	1	1	1	1	3
ENSG00000170296	0	protein_coding	GABARAP	-1.23082	-3.33448	-7.02966	0.0282978	5.90309	-0.587952	-0.687954	-0.784222	-3.66148	0.122785	3.32796	0.346913	0.358633	0.373196	5.9389e-05	0.756965	1.43176e-05	0.726289	0	0	1	0	1	0	3	0	0	0	0	0	0	0	0	0	12
ENSG00000133026	0	protein_coding	MYH10	1.48162	2.08863	165.817	1.58526	0.347649	-0.287258	0.184566	0.438472	3.39117	0.457843	0.0794464	-0.133727	0.649138	0.0308603	3.09847e-05	0.125369	0.775222	0.763223	0	0	1	0	0	0	8	0	0	0	0	0	0	0	0	0	37
ENSG00000170160	0	protein_coding	CCDC144A	1.03151	1.73445	0.694009	0.768102	1.18334	0.899671	4.37783	3.40129	4.06721	3.53291	3.68985	3.68683	0.00749769	0.000121138	5.14634e-05	0.000204403	5.05768e-07	0.00158865	0	0	1	0	1	0	0	0	0	0	0	0	0	0	0	0	0
ENSG00000134762	0	protein_coding	DSC3	-0.19031	0.534561	9.98256	0.561233	-0.0327177	0.00564147	-1.60186	0.896779	3.40888	0.790414	-1.23827	-0.12942	0.0387919	0.0970684	3.87113e-05	0.0266126	0.324432	0.9435	0	0	1	0	0	0	0	0	0	0	0	0	0	0	0	0	31
ENSG00000124212	0	protein_coding	PTGIS	9.66984	9.42669	180.37	5.29582	10.5572	4.24681	0.220496	0.515948	1.855	0.364485	1.62489	0.550338	0.613866	0.0231258	0.00176807	0.103822	5.99266e-06	0.24289	0	0	0	0	1	0	0	0	0	0	0	0	0	0	0	0	7
ENSG00000197586	0	protein_coding	ENTPD6	-0.0123762	-17.3365	-30.941	-7.93361	4.39359	-16.8918	-1.39372	-1.00403	-2.49535	-0.430184	0.342599	-0.623038	0.0287502	0.0230616	8.10682e-05	0.20693	0.2764	0.328021	0	0	1	0	0	0	0	0	0	0	0	0	0	0	0	0	6
ENSG00000101144	0	protein_coding	BMP7	-1.48415	-3.97761	-6.36454	-0.607521	0.851286	-1.28934	-0.542927	-0.6095	-2.6401	-0.0722534	0.132575	-0.13467	0.298586	0.147935	6.19338e-05	0.870829	0.788192	0.831317	0	0	1	0	0	0	0	0	0	0	0	0	0	0	0	0	0
ENSG00000105251	0	protein_coding	SHD	-7.5351	-14.9672	-9.48402	-2.94517	0.0134931	-0.0272661	-1.34673	-2.01209	-3.87339	-0.841685	0.931013	-1.74536	0.0114218	0.00010083	2.28205e-05	0.279056	0.76395	0.500852	0	0	1	0	0	0	0	0	0	0	0	0	0	0	0	0	3
ENSG00000105135	0	protein_coding	ILVBL	3.74051	-5.68267	-12.7751	-0.665172	6.18085	-6.37832	0.190259	-0.559668	-2.21128	0.0339875	0.694845	-0.172121	0.705009	0.14467	0.00017725	0.897425	0.0347046	0.780393	0	0	1	0	0	0	1	0	0	0	0	0	0	0	0	0	17
ENSG00000231274	0	protein_coding	SBK3	7.49004	1.10521	-29.0396	2.28326	2.57312	-3.41623	-0.357013	0.0402142	-3.34226	0.439977	0.667525	0.000318393	0.586463	0.94582	7.89097e-05	0.321933	0.333407	0.999728	0	0	1	0	0	0	1	0	0	0	0	0	0	0	0	0	4
ENSG00000075702	0	protein_coding	WDR62	0.0298123	-2.37638	-2.42406	-0.283457	0.618228	-2.04009	-0.0615998	-1.51375	-2.96906	-0.332315	0.136189	-0.606665	0.918399	0.00178941	6.82265e-05	0.432462	0.748746	0.288257	0	0	1	0	0	0	0	0	0	0	0	0	0	0	0	0	1
ENSG00000099624	0	protein_coding	ATP5F1D	7.64759	-10.8587	-32.8453	0.0293278	11.7198	-27.8943	-0.957542	-0.551033	-2.49871	0.158455	0.530875	-0.448621	0.18444	0.121605	3.75702e-05	0.514943	0.147514	0.500385	0	0	1	0	0	0	4	1	1	1	1	0	0	0	0	0	10
ENSG00000115286	0	protein_coding	NDUFS7	-0.0949375	-2.77845	-5.43529	0.210135	5.5323	-4.75646	-0.368417	-0.932644	-3.00824	0.318621	1.82055	-0.210854	0.541069	0.164478	2.83532e-05	0.382728	0.00061519	0.808347	0	0	1	0	0	0	5	0	0	0	0	0	0	0	0	0	21
ENSG00000077009	0	protein_coding	NMRK2	13.2979	-87.3334	-504.047	-47.9099	-2.81866	-120.494	-0.227428	-0.265666	-3.18224	-0.0821989	-0.282188	-0.473549	0.603443	0.548716	0.000115306	0.82406	0.485755	0.315862	0	0	1	0	0	0	0	0	0	0	0	0	0	0	0	0	0
ENSG00000167676	0	protein_coding	PLIN4	-2.61353	-15.4399	-45.9233	2.19314	27.1133	-30.5802	-0.518857	-0.687682	-3.00261	0.334239	1.05084	-0.431424	0.279731	0.152831	3.62146e-05	0.327593	0.00404793	0.52407	0	0	1	0	0	0	1	0	0	0	0	0	0	0	0	0	14
ENSG00000099715	0	protein_coding	PCDH11Y	0.0337184	0.0126525	0.928266	-0.0658717	-0.00418855	-0.00381741	3.73455	1.31261	5.64451	-1.51671	-1.91751	-0.825512	0.0334905	0.233179	7.05439e-05	0.209367	0.430473	0.686881	0	0	1	0	0	0	23	0	0	0	0	0	0	0	0	0	33
ENSG00000100170	0	protein_coding	SLC5A1	-4.69595	-29.9669	-38.2593	-5.13258	11.5217	5.40303	-0.296311	-1.15651	-2.87935	0.00109701	-0.00931522	0.184536	0.469561	0.000156103	0.000189067	0.998056	0.97498	0.681075	0	0	1	0	0	0	0	0	0	0	0	0	0	0	0	1	2
ENSG00000185133	0	protein_coding	INPP5J	-3.11219	-6.60769	-7.05621	-3.40367	-0.278257	-4.89918	-0.913648	-1.11018	-3.05158	-0.822186	-0.224137	-0.924872	0.0270198	0.00546745	8.01172e-06	0.0242212	0.539326	0.163203	0	0	1	0	0	0	0	0	0	0	0	0	0	0	0	0	3
ENSG00000172346	1	protein_coding	CSDC2	20.9228	-11.0175	-109.839	6.19868	51.9301	-96.5453	-0.122129	-0.219056	-2.95695	0.4435	0.98231	-0.574986	0.844672	0.652152	1.3521e-05	0.198074	0.0154237	0.463501	0	0	1	0	0	0	1	0	0	0	0	0	0	0	0	0	12
ENSG00000286429	0	lncRNA	NA	3.41583	-9.8558	-8.47377	-3.87023	3.25177	1.73115	0.455132	-2.79759	-4.72989	-0.670847	0.502091	0.280093	0.451069	7.17448e-05	5.39771e-06	0.233062	0.267788	0.642812	0	0	1	0	0	0	0	0	0	0	0	0	0	0	0	0	0
ENSG00000231013	0	lncRNA	SCTR-AS1	-1.67484	-1.12613	-3.30198	-2.30275	-1.10653	-0.752926	-1.85195	-1.52037	-3.5969	-1.98726	-2.15806	-1.74381	0.0127636	0.0369515	0.000120087	0.0191863	0.00225026	0.0677255	0	0	1	0	0	0	0	0	0	0	0	0	0	0	0	0	0
ENSG00000289474	0	lncRNA	NA	-10.3807	-41.5134	-137.994	-12.3555	-63.8857	-22.6005	-0.952693	-8.97814	-9.34955	-5.38348	-8.48159	-6.51832	0.495312	0.00533353	4.7384e-08	0.0153763	3.4555e-06	0.00202168	0	0	1	0	1	0	0	0	0	0	0	0	0	0	0	0	0
ENSG00000224318	0	lncRNA	CHL1-AS2	0.238118	-2.11812	-3.37506	1.2993	2.69066	0.868722	-0.250486	-0.559446	-3.41072	0.752117	1.38331	0.692012	0.681049	0.144611	3.95437e-05	0.153778	0.0402973	0.400437	0	0	1	0	0	0	0	0	0	0	0	0	0	0	0	0	1
ENSG00000240405	0	lncRNA	SAMMSON	0.000107733	0.00400279	1.09487	0	0.0108299	0.000794742	0.110326	2.91733	9.295	-0.00861839	2.75759	0.300852	0.730188	0.0522417	2.83792e-07	1	0.0627259	0.954598	0	0	1	0	0	0	21	0	0	0	0	0	0	0	0	0	32
ENSG00000251129	0	lncRNA	LINC02506	-0.280929	-0.660694	-0.596653	-0.518017	-2.01689	-2.79953	-0.340443	-1.85966	-5.84632	-1.86506	-4.83513	-3.8886	0.700095	0.0819607	0.000843728	0.0481221	6.63015e-06	0.000217628	0	0	0	0	1	0	0	0	0	0	0	0	0	0	0	0	0
ENSG00000249145	0	lncRNA	LINC02517	0.108029	-1.80316	-6.34816	0.516674	-1.67449	-1.9656	-0.0778542	-0.582332	-3.54626	0.437023	-0.742989	-0.524037	0.849517	0.132603	5.92598e-05	0.310756	0.103871	0.376916	0	0	1	0	0	0	0	0	0	0	0	0	0	0	0	0	0
ENSG00000248927	0	lncRNA	NA	0.328326	0.336481	10.5894	0.236475	0.306433	0.770179	1.22204	0.87792	4.16056	0.608312	0.453321	1.73355	0.316697	0.131277	8.87112e-05	0.440269	0.564351	0.129762	0	0	1	0	0	0	0	0	0	0	0	0	0	0	0	0	3
ENSG00000251320	0	lncRNA	NA	0.934643	0.62848	95.4974	1.5598	-0.250663	1.04571	0.839015	0.818137	5.98759	0.820121	-0.324734	0.842717	0.372047	0.44015	1.86434e-07	0.312132	0.660023	0.517831	0	0	1	0	0	0	1	0	0	0	0	0	0	0	0	0	2
ENSG00000237596	0	lncRNA	NA	1.44704	-0.210808	-1.13829	0.207582	-0.127502	-0.279167	0.698963	-0.127686	-3.72415	0.552816	-0.624449	-1.10246	0.199955	0.715371	3.52759e-05	0.310247	0.272021	0.158176	0	0	1	0	0	0	0	0	0	0	0	0	0	0	0	0	0
ENSG00000280916	0	lncRNA	FOXCUT	0.0654096	0.051858	6.77613	-0.0493302	0.0636903	-0.0172601	0.21238	0.394919	8.40645	-0.316729	2.92248	-0.73941	0.802029	0.731347	1.97241e-07	0.734516	0.193152	0.717614	0	0	1	0	0	0	20	0	0	0	0	0	0	0	0	0	31
ENSG00000289623	0	lncRNA	NA	-0.510509	-0.272826	-1.15305	-0.206406	-0.20937	-0.987682	-1.65108	-1.19634	-6.12259	-0.0661685	-0.525553	-0.894601	0.0658345	0.17455	0.00017588	0.878125	0.618195	0.397918	0	0	1	0	0	0	0	0	0	0	0	0	0	0	0	0	0
ENSG00000287592	0	lncRNA	NA	0.0196014	-20.7637	-15.2857	-9.21223	-3.54559	-5.39379	0.104422	-1.07006	-3.60589	-0.479238	-1.33933	-2.36421	0.900788	0.181111	2.53352e-05	0.533183	0.0225991	0.0373549	0	0	1	0	0	0	0	0	0	0	0	0	0	0	0	0	0
ENSG00000237807	0	lncRNA	NA	0.280476	0.0549168	22.3713	-0.328011	-0.565477	-0.972338	-0.314761	0.0846652	2.45646	-0.0443527	-0.289356	-0.199109	0.549281	0.781588	0.000104143	0.885764	0.31979	0.676718	0	0	1	0	0	0	0	0	0	0	0	0	0	0	0	0	4
ENSG00000254002	0	lncRNA	NA	4.88081	-1.54172	-3.09904	-3.78769	0.779627	-2.15809	0.368406	-0.824626	-3.81616	-0.909032	0.0933714	-0.412627	0.380918	0.0451083	0.000119709	0.175291	0.827023	0.495631	0	0	1	0	0	0	0	0	0	0	0	0	0	0	0	0	0
ENSG00000185847	0	lncRNA	LINC01405	0.0101658	0	-0.278314	-0.0548704	-1.63021	-1.10433	3.05339	1.65456	-6.7717	-3.82589	-1.06491	-0.599614	0.109488	1	3.24448e-05	0.0571134	0.0246632	0.331713	0	0	1	0	0	0	0	0	0	0	0	0	0	0	0	0	0
ENSG00000258602	0	lncRNA	LINC01629	-9.22957	-20.7428	-22.2759	-13.4389	-3.19394	-8.6007	-2.55576	-2.47509	-6.75578	-2.79116	-2.22214	-2.29901	0.0570841	0.0344612	4.19189e-08	0.0642476	0.0240479	0.0742414	0	0	1	0	0	0	0	0	0	0	0	0	0	0	0	0	0
ENSG00000231412	0	lncRNA	NA	0.62422	2.33795	3.28387	2.70554	4.75125	1.90914	1.41641	4.40677	1.77994	2.48924	7.06631	2.56456	0.434322	0.00603528	0.12343	0.086606	1.01406e-05	0.0853338	0	0	0	0	1	0	0	0	0	0	0	0	0	0	0	0	0
